# Supplementary material for: Imaging-mediated genetic effects link brain microstructure, metabolic profiles, and regional transcription to glioma susceptibility
Source: Front Immunol. 2026 Jul 3;17:1870121. doi: 10.3389/fimmu.2026.1870121 (PMC13376868; doi:10.3389/fimmu.2026.1870121)
Supplement: Supplementary file 5 [file Table1.xlsx]

## Sheet: TableS1
Table S1. Summary of 8 glioma GWAS datasets
Dataset	PubMID	non-GBM cases	GBM cases	All-glioma cases	Controls
UK-GWAS	17636416	361	270	631	2699
French-GWAS	21531791	993	430	1423	1190
German-GWAS	26424050	415	431	846	1310
MDA-GWAS	19578367	523	652	1175	2236
UCSF- SFAGS	19578367	166	511	677	3940
GliomaScan	22886559	472	903	1653	2725
GICC	26656478	1898	2460	4564	3265
UCSF/Mayo	19578366	992	526	1519	804
Total		5820	6183	12488	18169

## Sheet: TableS2
Table S2. GWAS Summary-level data of brain Brain Image-derived Phenotypes
IDP Name	Tissue/Region	Measurement	Sample cases	IDP.short.name	IDP full description
Volume of the left thalamus	Subcortical region	regional and tissue volume	33211	IDP_T1_FIRST_left_thalamus_volume	Volume of left thalamus (from T1 brain image)
Volume of the right thalamus	Subcortical region	regional and tissue volume	33211	IDP_T1_FIRST_right_thalamus_volume	Volume of right thalamus (from T1 brain image)
Volume of the left caudate	Subcortical region	regional and tissue volume	33211	IDP_T1_FIRST_left_caudate_volume	Volume of left caudate (from T1 brain image)
Volume of the right caudate	Subcortical region	regional and tissue volume	33211	IDP_T1_FIRST_right_caudate_volume	Volume of right caudate (from T1 brain image)
Volume of the left putamen	Subcortical region	regional and tissue volume	33211	IDP_T1_FIRST_left_putamen_volume	Volume of left putamen (from T1 brain image)
Volume of the right putamen	Subcortical region	regional and tissue volume	33211	IDP_T1_FIRST_right_putamen_volume	Volume of right putamen (from T1 brain image)
Volume of the left pallidum	Subcortical region	regional and tissue volume	33211	IDP_T1_FIRST_left_pallidum_volume	Volume of left pallidum (from T1 brain image)
Volume of the right pallidum	Subcortical region	regional and tissue volume	33211	IDP_T1_FIRST_right_pallidum_volume	Volume of right pallidum (from T1 brain image)
Volume of the left hippocampus	Subcortical region	regional and tissue volume	33211	IDP_T1_FIRST_left_hippocampus_volume	Volume of left hippocampus (from T1 brain image)
Volume of the right hippocampus	Subcortical region	regional and tissue volume	33211	IDP_T1_FIRST_right_hippocampus_volume	Volume of right hippocampus (from T1 brain image)
Volume of the left amygdala	Subcortical region	regional and tissue volume	33211	IDP_T1_FIRST_left_amygdala_volume	Volume of left amygdala (from T1 brain image)
Volume of the right amygdala	Subcortical region	regional and tissue volume	33211	IDP_T1_FIRST_right_amygdala_volume	Volume of right amygdala (from T1 brain image)
Volume of the left accumbens	Subcortical region	regional and tissue volume	33211	IDP_T1_FIRST_left_accumbens_volume	Volume of left accumbens (from T1 brain image)
Volume of the right accumbens	Subcortical region	regional and tissue volume	33211	IDP_T1_FIRST_right_accumbens_volume	Volume of right accumbens (from T1 brain image)
Volume of the brain stem and 4th ventricle	Subcortical region	regional and tissue volume	33211	IDP_T1_FIRST_brain_stem+4th_ventricle_volume	Volume of brain stem + 4th ventricle (from T1 brain image)
Volume of the third ventricle	Subcortical region	regional and tissue volume	31968	aseg_global_volume_3rd-Ventricle	Volume of 3rd-Ventricle in the whole brain generated by subcortical volumetric segmentation (aseg)
Volume of the 4rd-ventricle	Subcortical region	regional and tissue volume	31968	aseg_global_volume_4th-Ventricle	Volume of 4th-Ventricle in the whole brain generated by subcortical volumetric segmentation (aseg)
Volume of the cerebrospinal fluid	Subcortical region	regional and tissue volume	31968	aseg_global_volume_CSF	Volume of CSF in the whole brain generated by subcortical volumetric segmentation (aseg)
Volume of the white matter hyperintensities	Total brain	regional and tissue volume	31968	aseg_global_volume_WM-hypointensities	Volume of WM-hypointensities in the whole brain generated by subcortical volumetric segmentation (aseg)
Volume of the left lateral ventricle	Subcortical region	regional and tissue volume	31968	aseg_lh_volume_Lateral-Ventricle	Volume of Lateral-Ventricle in the left hemisphere generated by subcortical volumetric segmentation (aseg)
Volume of the left cerebellum white matter	Subcortical region	regional and tissue volume	31968	aseg_lh_volume_Cerebellum-White-Matter	Volume of Cerebellum-White-Matter in the left hemisphere generated by subcortical volumetric segmentation (aseg)
Volume of the left cerebellum cortex	Subcortical region	regional and tissue volume	31968	aseg_lh_volume_Cerebellum-Cortex	Volume of Cerebellum-Cortex in the left hemisphere generated by subcortical volumetric segmentation (aseg)
Volume of the right lateral ventricle	Subcortical region	regional and tissue volume	31968	aseg_rh_volume_Lateral-Ventricle	Volume of Lateral-Ventricle in the right hemisphere generated by subcortical volumetric segmentation (aseg)
Volume of the right cerebellum white matter	Subcortical region	regional and tissue volume	31968	aseg_rh_volume_Cerebellum-White-Matter	Volume of Cerebellum-White-Matter in the right hemisphere generated by subcortical volumetric segmentation (aseg)
Volume of the right cerebellum cortex	Subcortical region	regional and tissue volume	31968	aseg_rh_volume_Cerebellum-Cortex	Volume of Cerebellum-Cortex in the right hemisphere generated by subcortical volumetric segmentation (aseg)
Volume of the left banks superior temporal sulcus	Temporal lobe	regional and tissue volume	31968	aparc-Desikan_lh_volume_bankssts	Volume of bankssts in the left hemisphere generated by parcellation of the white surface using Desikan-Killiany parcellation
Volume of the left caudal anterior-cingulate cortex	Limbic system	regional and tissue volume	31967	aparc-Desikan_lh_volume_caudalanteriorcingulate	Volume of caudalanteriorcingulate in the left hemisphere generated by parcellation of the white surface using Desikan-Killiany parcellation
Volume of the left caudal middle frontal gyrus	Frontal lobe	regional and tissue volume	31968	aparc-Desikan_lh_volume_caudalmiddlefrontal	Volume of caudalmiddlefrontal in the left hemisphere generated by parcellation of the white surface using Desikan-Killiany parcellation
Volume of the left cuneus cortex	Occipital lobe	regional and tissue volume	31968	aparc-Desikan_lh_volume_cuneus	Volume of cuneus in the left hemisphere generated by parcellation of the white surface using Desikan-Killiany parcellation
Volume of the left entorhinal cortex	Temporal lobe	regional and tissue volume	31967	aparc-Desikan_lh_volume_entorhinal	Volume of entorhinal in the left hemisphere generated by parcellation of the white surface using Desikan-Killiany parcellation
Volume of the left fusiform gyrus	Temporal lobe	regional and tissue volume	31968	aparc-Desikan_lh_volume_fusiform	Volume of fusiform in the left hemisphere generated by parcellation of the white surface using Desikan-Killiany parcellation
Volume of the left inferior parietal cortex	Parietal lobe	regional and tissue volume	31968	aparc-Desikan_lh_volume_inferiorparietal	Volume of inferiorparietal in the left hemisphere generated by parcellation of the white surface using Desikan-Killiany parcellation
Volume of the left inferior temporal gyrus	Temporal lobe	regional and tissue volume	31968	aparc-Desikan_lh_volume_inferiortemporal	Volume of inferiortemporal in the left hemisphere generated by parcellation of the white surface using Desikan-Killiany parcellation
Volume of the left isthmus-cingulate cortex	Limbic system	regional and tissue volume	31967	aparc-Desikan_lh_volume_isthmuscingulate	Volume of isthmuscingulate in the left hemisphere generated by parcellation of the white surface using Desikan-Killiany parcellation
Volume of the left lateral occipital cortex	Occipital lobe	regional and tissue volume	31968	aparc-Desikan_lh_volume_lateraloccipital	Volume of lateraloccipital in the left hemisphere generated by parcellation of the white surface using Desikan-Killiany parcellation
Volume of the left lateral orbital frontal cortex	Frontal lobe	regional and tissue volume	31967	aparc-Desikan_lh_volume_lateralorbitofrontal	Volume of lateralorbitofrontal in the left hemisphere generated by parcellation of the white surface using Desikan-Killiany parcellation
Volume of the left lingual gyrus	Temporal lobe	regional and tissue volume	31968	aparc-Desikan_lh_volume_lingual	Volume of lingual in the left hemisphere generated by parcellation of the white surface using Desikan-Killiany parcellation
Volume of the left medial orbital frontal cortex	Frontal lobe	regional and tissue volume	31968	aparc-Desikan_lh_volume_medialorbitofrontal	Volume of medialorbitofrontal in the left hemisphere generated by parcellation of the white surface using Desikan-Killiany parcellation
Volume of the left middle temporal gyrus	Temporal lobe	regional and tissue volume	31968	aparc-Desikan_lh_volume_middletemporal	Volume of middletemporal in the left hemisphere generated by parcellation of the white surface using Desikan-Killiany parcellation
Volume of the left parahippocampal gyrus	Limbic system	regional and tissue volume	31968	aparc-Desikan_lh_volume_parahippocampal	Volume of parahippocampal in the left hemisphere generated by parcellation of the white surface using Desikan-Killiany parcellation
Volume of the left paracentral lobule	Parietal lobe	regional and tissue volume	31968	aparc-Desikan_lh_volume_paracentral	Volume of paracentral in the left hemisphere generated by parcellation of the white surface using Desikan-Killiany parcellation
Volume of the left pars opercularis	Frontal lobe	regional and tissue volume	31968	aparc-Desikan_lh_volume_parsopercularis	Volume of parsopercularis in the left hemisphere generated by parcellation of the white surface using Desikan-Killiany parcellation
Volume of the left pars orbitalis	Frontal lobe	regional and tissue volume	31967	aparc-Desikan_lh_volume_parsorbitalis	Volume of parsorbitalis in the left hemisphere generated by parcellation of the white surface using Desikan-Killiany parcellation
Volume of the left pars trangularis	Frontal lobe	regional and tissue volume	31968	aparc-Desikan_lh_volume_parstriangularis	Volume of parstriangularis in the left hemisphere generated by parcellation of the white surface using Desikan-Killiany parcellation
Volume of the left pericalcarine cortex	Parietal lobe	regional and tissue volume	31968	aparc-Desikan_lh_volume_pericalcarine	Volume of pericalcarine in the left hemisphere generated by parcellation of the white surface using Desikan-Killiany parcellation
Volume of the left postcentral gyrus	Parietal lobe	regional and tissue volume	31968	aparc-Desikan_lh_volume_postcentral	Volume of postcentral in the left hemisphere generated by parcellation of the white surface using Desikan-Killiany parcellation
Volume of the left posterior-cingulate cortex	Limbic system	regional and tissue volume	31967	aparc-Desikan_lh_volume_posteriorcingulate	Volume of posteriorcingulate in the left hemisphere generated by parcellation of the white surface using Desikan-Killiany parcellation
Volume of the left precentral gyrus	Parietal lobe	regional and tissue volume	31968	aparc-Desikan_lh_volume_precentral	Volume of precentral in the left hemisphere generated by parcellation of the white surface using Desikan-Killiany parcellation
Volume of the left precuneus cortex	Parietal lobe	regional and tissue volume	31968	aparc-Desikan_lh_volume_precuneus	Volume of precuneus in the left hemisphere generated by parcellation of the white surface using Desikan-Killiany parcellation
Volume of the left rostral anterior cingulate cortex	Limbic system	regional and tissue volume	31967	aparc-Desikan_lh_volume_rostralanteriorcingulate	Volume of rostralanteriorcingulate in the left hemisphere generated by parcellation of the white surface using Desikan-Killiany parcellation
Volume of the left rostral middle cingulate cortex	Limbic system	regional and tissue volume	31968	aparc-Desikan_lh_volume_rostralmiddlefrontal	Volume of rostralmiddlefrontal in the left hemisphere generated by parcellation of the white surface using Desikan-Killiany parcellation
Volume of the left superior frontal gyrus	Frontal lobe	regional and tissue volume	31968	aparc-Desikan_lh_volume_superiorfrontal	Volume of superiorfrontal in the left hemisphere generated by parcellation of the white surface using Desikan-Killiany parcellation
Volume of the left superior parietal gyrus	Parietal lobe	regional and tissue volume	31968	aparc-Desikan_lh_volume_superiorparietal	Volume of superiorparietal in the left hemisphere generated by parcellation of the white surface using Desikan-Killiany parcellation
Volume of the left superior temporal gyrus	Temporal lobe	regional and tissue volume	31968	aparc-Desikan_lh_volume_superiortemporal	Volume of superiortemporal in the left hemisphere generated by parcellation of the white surface using Desikan-Killiany parcellation
Volume of the left supramarginal gyrus	Parietal lobe	regional and tissue volume	31968	aparc-Desikan_lh_volume_supramarginal	Volume of supramarginal in the left hemisphere generated by parcellation of the white surface using Desikan-Killiany parcellation
Volume of the left frontal pole	Frontal lobe	regional and tissue volume	31967	aparc-Desikan_lh_volume_frontalpole	Volume of frontalpole in the left hemisphere generated by parcellation of the white surface using Desikan-Killiany parcellation
Volume of the left transverse temporal cortex	Temporal lobe	regional and tissue volume	31968	aparc-Desikan_lh_volume_transversetemporal	Volume of transversetemporal in the left hemisphere generated by parcellation of the white surface using Desikan-Killiany parcellation
Volume of the left insula	Insula	regional and tissue volume	31968	aparc-Desikan_lh_volume_insula	Volume of insula in the left hemisphere generated by parcellation of the white surface using Desikan-Killiany parcellation
Volume of the right banks superior temporal sulcus	Temporal lobe	regional and tissue volume	31968	aparc-Desikan_rh_volume_bankssts	Volume of bankssts in the right hemisphere generated by parcellation of the white surface using Desikan-Killiany parcellation
Volume of the right caudal anterior-cingulate cortex	Limbic system	regional and tissue volume	31966	aparc-Desikan_rh_volume_caudalanteriorcingulate	Volume of caudalanteriorcingulate in the right hemisphere generated by parcellation of the white surface using Desikan-Killiany parcellation
Volume of the right caudal middle frontal gyrus	Frontal lobe	regional and tissue volume	31968	aparc-Desikan_rh_volume_caudalmiddlefrontal	Volume of caudalmiddlefrontal in the right hemisphere generated by parcellation of the white surface using Desikan-Killiany parcellation
Volume of the right cuneus cortex	Occipital lobe	regional and tissue volume	31968	aparc-Desikan_rh_volume_cuneus	Volume of cuneus in the right hemisphere generated by parcellation of the white surface using Desikan-Killiany parcellation
Volume of the right entorhinal cortex	Temporal lobe	regional and tissue volume	31968	aparc-Desikan_rh_volume_entorhinal	Volume of entorhinal in the right hemisphere generated by parcellation of the white surface using Desikan-Killiany parcellation
Volume of the right fusiform gyrus	Temporal lobe	regional and tissue volume	31968	aparc-Desikan_rh_volume_fusiform	Volume of fusiform in the right hemisphere generated by parcellation of the white surface using Desikan-Killiany parcellation
Volume of the right inferior parietal cortex	Parietal lobe	regional and tissue volume	31968	aparc-Desikan_rh_volume_inferiorparietal	Volume of inferiorparietal in the right hemisphere generated by parcellation of the white surface using Desikan-Killiany parcellation
Volume of the right inferior temporal gyrus	Temporal lobe	regional and tissue volume	31968	aparc-Desikan_rh_volume_inferiortemporal	Volume of inferiortemporal in the right hemisphere generated by parcellation of the white surface using Desikan-Killiany parcellation
Volume of the right isthmus-cingulate cortex	Limbic system	regional and tissue volume	31968	aparc-Desikan_rh_volume_isthmuscingulate	Volume of isthmuscingulate in the right hemisphere generated by parcellation of the white surface using Desikan-Killiany parcellation
Volume of the right lateral occipital cortex	Occipital lobe	regional and tissue volume	31968	aparc-Desikan_rh_volume_lateraloccipital	Volume of lateraloccipital in the right hemisphere generated by parcellation of the white surface using Desikan-Killiany parcellation
Volume of the right lateral orbital frontal cortex	Frontal lobe	regional and tissue volume	31968	aparc-Desikan_rh_volume_lateralorbitofrontal	Volume of lateralorbitofrontal in the right hemisphere generated by parcellation of the white surface using Desikan-Killiany parcellation
Volume of the right lingual gyrus	Temporal lobe	regional and tissue volume	31968	aparc-Desikan_rh_volume_lingual	Volume of lingual in the right hemisphere generated by parcellation of the white surface using Desikan-Killiany parcellation
Volume of the right medial orbital frontal cortex	Frontal lobe	regional and tissue volume	31968	aparc-Desikan_rh_volume_medialorbitofrontal	Volume of medialorbitofrontal in the right hemisphere generated by parcellation of the white surface using Desikan-Killiany parcellation
Volume of the right middle temporal gyrus	Temporal lobe	regional and tissue volume	31968	aparc-Desikan_rh_volume_middletemporal	Volume of middletemporal in the right hemisphere generated by parcellation of the white surface using Desikan-Killiany parcellation
Volume of the right parahippocampal gyrus	Limbic system	regional and tissue volume	31968	aparc-Desikan_rh_volume_parahippocampal	Volume of parahippocampal in the right hemisphere generated by parcellation of the white surface using Desikan-Killiany parcellation
Volume of the right paracentral lobule	Parietal lobe	regional and tissue volume	31968	aparc-Desikan_rh_volume_paracentral	Volume of paracentral in the right hemisphere generated by parcellation of the white surface using Desikan-Killiany parcellation
Volume of the right pars opercularis	Frontal lobe	regional and tissue volume	31968	aparc-Desikan_rh_volume_parsopercularis	Volume of parsopercularis in the right hemisphere generated by parcellation of the white surface using Desikan-Killiany parcellation
Volume of the right pars orbitalis	Frontal lobe	regional and tissue volume	31966	aparc-Desikan_rh_volume_parsorbitalis	Volume of parsorbitalis in the right hemisphere generated by parcellation of the white surface using Desikan-Killiany parcellation
Volume of the right pars triangularis	Frontal lobe	regional and tissue volume	31968	aparc-Desikan_rh_volume_parstriangularis	Volume of parstriangularis in the right hemisphere generated by parcellation of the white surface using Desikan-Killiany parcellation
Volume of the right pericalcarine cortex	Parietal lobe	regional and tissue volume	31968	aparc-Desikan_rh_volume_pericalcarine	Volume of pericalcarine in the right hemisphere generated by parcellation of the white surface using Desikan-Killiany parcellation
Volume of the right postcentral gyrus	Parietal lobe	regional and tissue volume	31968	aparc-Desikan_rh_volume_postcentral	Volume of postcentral in the right hemisphere generated by parcellation of the white surface using Desikan-Killiany parcellation
Volume of the right posterior-cingulate cortex	Limbic system	regional and tissue volume	31968	aparc-Desikan_rh_volume_posteriorcingulate	Volume of posteriorcingulate in the right hemisphere generated by parcellation of the white surface using Desikan-Killiany parcellation
Volume of the right precentral gyrus	Parietal lobe	regional and tissue volume	31968	aparc-Desikan_rh_volume_precentral	Volume of precentral in the right hemisphere generated by parcellation of the white surface using Desikan-Killiany parcellation
Volume of the right precuneus cortex	Parietal lobe	regional and tissue volume	31968	aparc-Desikan_rh_volume_precuneus	Volume of precuneus in the right hemisphere generated by parcellation of the white surface using Desikan-Killiany parcellation
Volume of the right rostral anterior cingulate cortex	Limbic system	regional and tissue volume	31967	aparc-Desikan_rh_volume_rostralanteriorcingulate	Volume of rostralanteriorcingulate in the right hemisphere generated by parcellation of the white surface using Desikan-Killiany parcellation
Volume of the right rostral middle cingulate cortex	Limbic system	regional and tissue volume	31968	aparc-Desikan_rh_volume_rostralmiddlefrontal	Volume of rostralmiddlefrontal in the right hemisphere generated by parcellation of the white surface using Desikan-Killiany parcellation
Volume of the right superior frontal gyrus	Frontal lobe	regional and tissue volume	31968	aparc-Desikan_rh_volume_superiorfrontal	Volume of superiorfrontal in the right hemisphere generated by parcellation of the white surface using Desikan-Killiany parcellation
Volume of the right superior parietal gyrus	Parietal lobe	regional and tissue volume	31968	aparc-Desikan_rh_volume_superiorparietal	Volume of superiorparietal in the right hemisphere generated by parcellation of the white surface using Desikan-Killiany parcellation
Volume of the right superior temporal gyrus	Temporal lobe	regional and tissue volume	31968	aparc-Desikan_rh_volume_superiortemporal	Volume of superiortemporal in the right hemisphere generated by parcellation of the white surface using Desikan-Killiany parcellation
Volume of the right supramarginal gyrus	Parietal lobe	regional and tissue volume	31968	aparc-Desikan_rh_volume_supramarginal	Volume of supramarginal in the right hemisphere generated by parcellation of the white surface using Desikan-Killiany parcellation
Volume of the right frontal pole	Frontal lobe	regional and tissue volume	31967	aparc-Desikan_rh_volume_frontalpole	Volume of frontalpole in the right hemisphere generated by parcellation of the white surface using Desikan-Killiany parcellation
Volume of the right transverse temporal cortex	Temporal lobe	regional and tissue volume	31967	aparc-Desikan_rh_volume_transversetemporal	Volume of transversetemporal in the right hemisphere generated by parcellation of the white surface using Desikan-Killiany parcellation
Volume of the right insula	Insula	regional and tissue volume	31968	aparc-Desikan_rh_volume_insula	Volume of insula in the right hemisphere generated by parcellation of the white surface using Desikan-Killiany parcellation
Cortical surface area of the total left hemisphere	Total brain	cortical area	31968	aparc-Desikan_lh_area_TotalSurface	Area of TotalSurface in the left hemisphere generated by parcellation of the white surface using Desikan-Killiany parcellation
Cortical surface area of the left banks superior temporal sulcus	Temporal lobe	cortical area	31968	aparc-Desikan_lh_area_bankssts	Area of bankssts in the left hemisphere generated by parcellation of the white surface using Desikan-Killiany parcellation
Cortical surface area of the left caudal anterior-cingulate cortex	Limbic system	cortical area	31967	aparc-Desikan_lh_area_caudalanteriorcingulate	Area of caudalanteriorcingulate in the left hemisphere generated by parcellation of the white surface using Desikan-Killiany parcellation
Cortical surface area of the left caudal middle frontal gyrus	Frontal lobe	cortical area	31968	aparc-Desikan_lh_area_caudalmiddlefrontal	Area of caudalmiddlefrontal in the left hemisphere generated by parcellation of the white surface using Desikan-Killiany parcellation
Cortical surface area of the left cuneus cortex	Occipital lobe	cortical area	31968	aparc-Desikan_lh_area_cuneus	Area of cuneus in the left hemisphere generated by parcellation of the white surface using Desikan-Killiany parcellation
Cortical surface area of the left entorhinal cortex	Temporal lobe	cortical area	31967	aparc-Desikan_lh_area_entorhinal	Area of entorhinal in the left hemisphere generated by parcellation of the white surface using Desikan-Killiany parcellation
Cortical surface area of the left fusiform gyrus	Temporal lobe	cortical area	31968	aparc-Desikan_lh_area_fusiform	Area of fusiform in the left hemisphere generated by parcellation of the white surface using Desikan-Killiany parcellation
Cortical surface area of the left inferior parietal cortex	Parietal lobe	cortical area	31968	aparc-Desikan_lh_area_inferiorparietal	Area of inferiorparietal in the left hemisphere generated by parcellation of the white surface using Desikan-Killiany parcellation
Cortical surface area of the left inferior temporal gyrus	Temporal lobe	cortical area	31968	aparc-Desikan_lh_area_inferiortemporal	Area of inferiortemporal in the left hemisphere generated by parcellation of the white surface using Desikan-Killiany parcellation
Cortical surface area of the left isthmus-cingulate cortex	Limbic system	cortical area	31967	aparc-Desikan_lh_area_isthmuscingulate	Area of isthmuscingulate in the left hemisphere generated by parcellation of the white surface using Desikan-Killiany parcellation
Cortical surface area of the left lateral occipital cortex	Occipital lobe	cortical area	31968	aparc-Desikan_lh_area_lateraloccipital	Area of lateraloccipital in the left hemisphere generated by parcellation of the white surface using Desikan-Killiany parcellation
Cortical surface area of the left lateral orbital frontal cortex	Frontal lobe	cortical area	31967	aparc-Desikan_lh_area_lateralorbitofrontal	Area of lateralorbitofrontal in the left hemisphere generated by parcellation of the white surface using Desikan-Killiany parcellation
Cortical surface area of the left lingual gyrus	Temporal lobe	cortical area	31968	aparc-Desikan_lh_area_lingual	Area of lingual in the left hemisphere generated by parcellation of the white surface using Desikan-Killiany parcellation
Cortical surface area of the left medial orbital frontal cortex	Frontal lobe	cortical area	31968	aparc-Desikan_lh_area_medialorbitofrontal	Area of medialorbitofrontal in the left hemisphere generated by parcellation of the white surface using Desikan-Killiany parcellation
Cortical surface area of the left middle temporal gyrus	Temporal lobe	cortical area	31968	aparc-Desikan_lh_area_middletemporal	Area of middletemporal in the left hemisphere generated by parcellation of the white surface using Desikan-Killiany parcellation
Cortical surface area of the left parahippocampal gyrus	Limbic system	cortical area	31968	aparc-Desikan_lh_area_parahippocampal	Area of parahippocampal in the left hemisphere generated by parcellation of the white surface using Desikan-Killiany parcellation
Cortical surface area of the left paracentral lobule	Parietal lobe	cortical area	31968	aparc-Desikan_lh_area_paracentral	Area of paracentral in the left hemisphere generated by parcellation of the white surface using Desikan-Killiany parcellation
Cortical surface area of the left pars opercularis	Frontal lobe	cortical area	31968	aparc-Desikan_lh_area_parsopercularis	Area of parsopercularis in the left hemisphere generated by parcellation of the white surface using Desikan-Killiany parcellation
Cortical surface area of the left pars orbitalis	Frontal lobe	cortical area	31967	aparc-Desikan_lh_area_parsorbitalis	Area of parsorbitalis in the left hemisphere generated by parcellation of the white surface using Desikan-Killiany parcellation
Cortical surface area of the left pars triangularis cortex	Frontal lobe	cortical area	31968	aparc-Desikan_lh_area_parstriangularis	Area of parstriangularis in the left hemisphere generated by parcellation of the white surface using Desikan-Killiany parcellation
Cortical surface area of the left pericalcarine cortex	Parietal lobe	cortical area	31968	aparc-Desikan_lh_area_pericalcarine	Area of pericalcarine in the left hemisphere generated by parcellation of the white surface using Desikan-Killiany parcellation
Cortical surface area of the left postcentral gyrus	Parietal lobe	cortical area	31968	aparc-Desikan_lh_area_postcentral	Area of postcentral in the left hemisphere generated by parcellation of the white surface using Desikan-Killiany parcellation
Cortical surface area of the left posterior-cingulate cortex	Limbic system	cortical area	31967	aparc-Desikan_lh_area_posteriorcingulate	Area of posteriorcingulate in the left hemisphere generated by parcellation of the white surface using Desikan-Killiany parcellation
Cortical surface area of the left precentral gyrus	Parietal lobe	cortical area	31968	aparc-Desikan_lh_area_precentral	Area of precentral in the left hemisphere generated by parcellation of the white surface using Desikan-Killiany parcellation
Cortical surface area of the left precuneus cortex	Parietal lobe	cortical area	31968	aparc-Desikan_lh_area_precuneus	Area of precuneus in the left hemisphere generated by parcellation of the white surface using Desikan-Killiany parcellation
Cortical surface area of the left rostral anterior cingulate cortex	Limbic system	cortical area	31967	aparc-Desikan_lh_area_rostralanteriorcingulate	Area of rostralanteriorcingulate in the left hemisphere generated by parcellation of the white surface using Desikan-Killiany parcellation
Cortical surface area of the left rostral middle cingulate cortex	Limbic system	cortical area	31968	aparc-Desikan_lh_area_rostralmiddlefrontal	Area of rostralmiddlefrontal in the left hemisphere generated by parcellation of the white surface using Desikan-Killiany parcellation
Cortical surface area of the left superior frontal gyrus	Frontal lobe	cortical area	31968	aparc-Desikan_lh_area_superiorfrontal	Area of superiorfrontal in the left hemisphere generated by parcellation of the white surface using Desikan-Killiany parcellation
Cortical surface area of the left superior parietal gyrus	Parietal lobe	cortical area	31968	aparc-Desikan_lh_area_superiorparietal	Area of superiorparietal in the left hemisphere generated by parcellation of the white surface using Desikan-Killiany parcellation
Cortical surface area of the left superior temporal gyrus	Temporal lobe	cortical area	31968	aparc-Desikan_lh_area_superiortemporal	Area of superiortemporal in the left hemisphere generated by parcellation of the white surface using Desikan-Killiany parcellation
Cortical surface area of the left supramarginal gyrus	Parietal lobe	cortical area	31968	aparc-Desikan_lh_area_supramarginal	Area of supramarginal in the left hemisphere generated by parcellation of the white surface using Desikan-Killiany parcellation
Cortical surface area of the left frontal pole	Frontal lobe	cortical area	31967	aparc-Desikan_lh_area_frontalpole	Area of frontalpole in the left hemisphere generated by parcellation of the white surface using Desikan-Killiany parcellation
Cortical surface area of the left transverse temporal cortex	Temporal lobe	cortical area	31968	aparc-Desikan_lh_area_transversetemporal	Area of transversetemporal in the left hemisphere generated by parcellation of the white surface using Desikan-Killiany parcellation
Cortical surface area of the left insula	Insula	cortical area	31968	aparc-Desikan_lh_area_insula	Area of insula in the left hemisphere generated by parcellation of the white surface using Desikan-Killiany parcellation
Cortical surface area of the total right hemisphere	Total brain	cortical area	31968	aparc-Desikan_rh_area_TotalSurface	Area of TotalSurface in the right hemisphere generated by parcellation of the white surface using Desikan-Killiany parcellation
Cortical surface area of the right banks superior temporal sulcus	Temporal lobe	cortical area	31968	aparc-Desikan_rh_area_bankssts	Area of bankssts in the right hemisphere generated by parcellation of the white surface using Desikan-Killiany parcellation
Cortical surface area of the right caudal anterior-cingulate cortex	Limbic system	cortical area	31966	aparc-Desikan_rh_area_caudalanteriorcingulate	Area of caudalanteriorcingulate in the right hemisphere generated by parcellation of the white surface using Desikan-Killiany parcellation
Cortical surface area of the right caudal middle frontal gyrus	Frontal lobe	cortical area	31968	aparc-Desikan_rh_area_caudalmiddlefrontal	Area of caudalmiddlefrontal in the right hemisphere generated by parcellation of the white surface using Desikan-Killiany parcellation
Cortical surface area of the right cuneus cortex	Occipital lobe	cortical area	31968	aparc-Desikan_rh_area_cuneus	Area of cuneus in the right hemisphere generated by parcellation of the white surface using Desikan-Killiany parcellation
Cortical surface area of the right entorhinal cortex	Temporal lobe	cortical area	31968	aparc-Desikan_rh_area_entorhinal	Area of entorhinal in the right hemisphere generated by parcellation of the white surface using Desikan-Killiany parcellation
Cortical surface area of the right fusiform gyrus	Temporal lobe	cortical area	31968	aparc-Desikan_rh_area_fusiform	Area of fusiform in the right hemisphere generated by parcellation of the white surface using Desikan-Killiany parcellation
Cortical surface area of the right inferior parietal cortex	Parietal lobe	cortical area	31968	aparc-Desikan_rh_area_inferiorparietal	Area of inferiorparietal in the right hemisphere generated by parcellation of the white surface using Desikan-Killiany parcellation
Cortical surface area of the right inferior temporal gyrus	Temporal lobe	cortical area	31968	aparc-Desikan_rh_area_inferiortemporal	Area of inferiortemporal in the right hemisphere generated by parcellation of the white surface using Desikan-Killiany parcellation
Cortical surface area of the right isthmus-cingulate cortex	Limbic system	cortical area	31968	aparc-Desikan_rh_area_isthmuscingulate	Area of isthmuscingulate in the right hemisphere generated by parcellation of the white surface using Desikan-Killiany parcellation
Cortical surface area of the right lateral occipital cortex	Occipital lobe	cortical area	31968	aparc-Desikan_rh_area_lateraloccipital	Area of lateraloccipital in the right hemisphere generated by parcellation of the white surface using Desikan-Killiany parcellation
Cortical surface area of the right lateral orbital frontal cortex	Frontal lobe	cortical area	31968	aparc-Desikan_rh_area_lateralorbitofrontal	Area of lateralorbitofrontal in the right hemisphere generated by parcellation of the white surface using Desikan-Killiany parcellation
Cortical surface area of the right lingual gyrus	Temporal lobe	cortical area	31968	aparc-Desikan_rh_area_lingual	Area of lingual in the right hemisphere generated by parcellation of the white surface using Desikan-Killiany parcellation
Cortical surface area of the right medial orbital frontal cortex	Frontal lobe	cortical area	31968	aparc-Desikan_rh_area_medialorbitofrontal	Area of medialorbitofrontal in the right hemisphere generated by parcellation of the white surface using Desikan-Killiany parcellation
Cortical surface area of the right middle temporal gyrus	Temporal lobe	cortical area	31968	aparc-Desikan_rh_area_middletemporal	Area of middletemporal in the right hemisphere generated by parcellation of the white surface using Desikan-Killiany parcellation
Cortical surface area of the right parahippocampal gyrus	Limbic system	cortical area	31968	aparc-Desikan_rh_area_parahippocampal	Area of parahippocampal in the right hemisphere generated by parcellation of the white surface using Desikan-Killiany parcellation
Cortical surface area of the right paracentral lobule	Parietal lobe	cortical area	31968	aparc-Desikan_rh_area_paracentral	Area of paracentral in the right hemisphere generated by parcellation of the white surface using Desikan-Killiany parcellation
Cortical surface area of the right pars opercularis	Frontal lobe	cortical area	31968	aparc-Desikan_rh_area_parsopercularis	Area of parsopercularis in the right hemisphere generated by parcellation of the white surface using Desikan-Killiany parcellation
Cortical surface area of the right pars orbitalis	Frontal lobe	cortical area	31966	aparc-Desikan_rh_area_parsorbitalis	Area of parsorbitalis in the right hemisphere generated by parcellation of the white surface using Desikan-Killiany parcellation
Cortical surface area of the right pars triangularis	Frontal lobe	cortical area	31968	aparc-Desikan_rh_area_parstriangularis	Area of parstriangularis in the right hemisphere generated by parcellation of the white surface using Desikan-Killiany parcellation
Cortical surface area of the right pericalcarine cortex	Parietal lobe	cortical area	31968	aparc-Desikan_rh_area_pericalcarine	Area of pericalcarine in the right hemisphere generated by parcellation of the white surface using Desikan-Killiany parcellation
Cortical surface area of the right postcentral gyrus	Parietal lobe	cortical area	31968	aparc-Desikan_rh_area_postcentral	Area of postcentral in the right hemisphere generated by parcellation of the white surface using Desikan-Killiany parcellation
Cortical surface area of the right posterior-cingulate cortex	Limbic system	cortical area	31968	aparc-Desikan_rh_area_posteriorcingulate	Area of posteriorcingulate in the right hemisphere generated by parcellation of the white surface using Desikan-Killiany parcellation
Cortical surface area of the right precentral gyrus	Parietal lobe	cortical area	31968	aparc-Desikan_rh_area_precentral	Area of precentral in the right hemisphere generated by parcellation of the white surface using Desikan-Killiany parcellation
Cortical surface area of the right precuneus cortex	Parietal lobe	cortical area	31968	aparc-Desikan_rh_area_precuneus	Area of precuneus in the right hemisphere generated by parcellation of the white surface using Desikan-Killiany parcellation
Cortical surface area of the right rostral anterior cingulate cortex	Limbic system	cortical area	31967	aparc-Desikan_rh_area_rostralanteriorcingulate	Area of rostralanteriorcingulate in the right hemisphere generated by parcellation of the white surface using Desikan-Killiany parcellation
Cortical surface area of the right rostral middle cingulate cortex	Limbic system	cortical area	31968	aparc-Desikan_rh_area_rostralmiddlefrontal	Area of rostralmiddlefrontal in the right hemisphere generated by parcellation of the white surface using Desikan-Killiany parcellation
Cortical surface area of the right superior frontal gyrus	Frontal lobe	cortical area	31968	aparc-Desikan_rh_area_superiorfrontal	Area of superiorfrontal in the right hemisphere generated by parcellation of the white surface using Desikan-Killiany parcellation
Cortical surface area of the right superior parietal gyrus	Parietal lobe	cortical area	31968	aparc-Desikan_rh_area_superiorparietal	Area of superiorparietal in the right hemisphere generated by parcellation of the white surface using Desikan-Killiany parcellation
Cortical surface area of the right superior temporal gyrus	Temporal lobe	cortical area	31968	aparc-Desikan_rh_area_superiortemporal	Area of superiortemporal in the right hemisphere generated by parcellation of the white surface using Desikan-Killiany parcellation
Cortical surface area of the right supramarginal gyrus	Parietal lobe	cortical area	31968	aparc-Desikan_rh_area_supramarginal	Area of supramarginal in the right hemisphere generated by parcellation of the white surface using Desikan-Killiany parcellation
Cortical surface area of the right frontal pole	Frontal lobe	cortical area	31967	aparc-Desikan_rh_area_frontalpole	Area of frontalpole in the right hemisphere generated by parcellation of the white surface using Desikan-Killiany parcellation
Cortical surface area of the right transverse temporal cortex	Temporal lobe	cortical area	31967	aparc-Desikan_rh_area_transversetemporal	Area of transversetemporal in the right hemisphere generated by parcellation of the white surface using Desikan-Killiany parcellation
Cortical surface area of the right insula	Insula	cortical area	31968	aparc-Desikan_rh_area_insula	Area of insula in the right hemisphere generated by parcellation of the white surface using Desikan-Killiany parcellation
Thickness of the left total hemisphere	Total brain	cortical thickness	31968	aparc-Desikan_lh_thickness_GlobalMeanThickness	Mean thickness of GlobalMeanMean thickness in the left hemisphere generated by parcellation of the white surface using Desikan-Killiany parcellation
Thickness of the left banks superior temporal sulcus	Temporal lobe	cortical thickness	31968	aparc-Desikan_lh_thickness_bankssts	Mean thickness of bankssts in the left hemisphere generated by parcellation of the white surface using Desikan-Killiany parcellation
Thickness of the left caudal anterior-cingulate cortex	Limbic system	cortical thickness	31967	aparc-Desikan_lh_thickness_caudalanteriorcingulate	Mean thickness of caudalanteriorcingulate in the left hemisphere generated by parcellation of the white surface using Desikan-Killiany parcellation
Thickness of the left caudal middle frontal gyrus	Frontal lobe	cortical thickness	31968	aparc-Desikan_lh_thickness_caudalmiddlefrontal	Mean thickness of caudalmiddlefrontal in the left hemisphere generated by parcellation of the white surface using Desikan-Killiany parcellation
Thickness of the left cuneus cortex	Occipital lobe	cortical thickness	31968	aparc-Desikan_lh_thickness_cuneus	Mean thickness of cuneus in the left hemisphere generated by parcellation of the white surface using Desikan-Killiany parcellation
Thickness of the left entorhinal cortex	Temporal lobe	cortical thickness	31967	aparc-Desikan_lh_thickness_entorhinal	Mean thickness of entorhinal in the left hemisphere generated by parcellation of the white surface using Desikan-Killiany parcellation
Thickness of the left fusiform gyrus	Temporal lobe	cortical thickness	31968	aparc-Desikan_lh_thickness_fusiform	Mean thickness of fusiform in the left hemisphere generated by parcellation of the white surface using Desikan-Killiany parcellation
Thickness of the left inferior parietal cortex	Parietal lobe	cortical thickness	31968	aparc-Desikan_lh_thickness_inferiorparietal	Mean thickness of inferiorparietal in the left hemisphere generated by parcellation of the white surface using Desikan-Killiany parcellation
Thickness of the left inferior temporal gyrus	Temporal lobe	cortical thickness	31968	aparc-Desikan_lh_thickness_inferiortemporal	Mean thickness of inferiortemporal in the left hemisphere generated by parcellation of the white surface using Desikan-Killiany parcellation
Thickness of the left isthmus-cingulate cortex	Limbic system	cortical thickness	31967	aparc-Desikan_lh_thickness_isthmuscingulate	Mean thickness of isthmuscingulate in the left hemisphere generated by parcellation of the white surface using Desikan-Killiany parcellation
Thickness of the left lateral occipital cortex	Occipital lobe	cortical thickness	31968	aparc-Desikan_lh_thickness_lateraloccipital	Mean thickness of lateraloccipital in the left hemisphere generated by parcellation of the white surface using Desikan-Killiany parcellation
Thickness of the left lateral orbital frontal cortex	Frontal lobe	cortical thickness	31967	aparc-Desikan_lh_thickness_lateralorbitofrontal	Mean thickness of lateralorbitofrontal in the left hemisphere generated by parcellation of the white surface using Desikan-Killiany parcellation
Thickness of the left lingual gyrus	Temporal lobe	cortical thickness	31968	aparc-Desikan_lh_thickness_lingual	Mean thickness of lingual in the left hemisphere generated by parcellation of the white surface using Desikan-Killiany parcellation
Thickness of the left medial orbital frontal cortex	Frontal lobe	cortical thickness	31968	aparc-Desikan_lh_thickness_medialorbitofrontal	Mean thickness of medialorbitofrontal in the left hemisphere generated by parcellation of the white surface using Desikan-Killiany parcellation
Thickness of the left middle temporal gyrus	Temporal lobe	cortical thickness	31968	aparc-Desikan_lh_thickness_middletemporal	Mean thickness of middletemporal in the left hemisphere generated by parcellation of the white surface using Desikan-Killiany parcellation
Thickness of the left parahippocampal gyrus	Limbic system	cortical thickness	31968	aparc-Desikan_lh_thickness_parahippocampal	Mean thickness of parahippocampal in the left hemisphere generated by parcellation of the white surface using Desikan-Killiany parcellation
Thickness of the left paracentral lobule	Parietal lobe	cortical thickness	31968	aparc-Desikan_lh_thickness_paracentral	Mean thickness of paracentral in the left hemisphere generated by parcellation of the white surface using Desikan-Killiany parcellation
Thickness of the left pars opercularis	Frontal lobe	cortical thickness	31968	aparc-Desikan_lh_thickness_parsopercularis	Mean thickness of parsopercularis in the left hemisphere generated by parcellation of the white surface using Desikan-Killiany parcellation
Thickness of the left pars orbitalis	Frontal lobe	cortical thickness	31967	aparc-Desikan_lh_thickness_parsorbitalis	Mean thickness of parsorbitalis in the left hemisphere generated by parcellation of the white surface using Desikan-Killiany parcellation
Thickness of the left pars triangularis	Frontal lobe	cortical thickness	31968	aparc-Desikan_lh_thickness_parstriangularis	Mean thickness of parstriangularis in the left hemisphere generated by parcellation of the white surface using Desikan-Killiany parcellation
Thickness of the left pericalcarine cortex	Parietal lobe	cortical thickness	31968	aparc-Desikan_lh_thickness_pericalcarine	Mean thickness of pericalcarine in the left hemisphere generated by parcellation of the white surface using Desikan-Killiany parcellation
Thickness of the left postcentral gyrus	Parietal lobe	cortical thickness	31968	aparc-Desikan_lh_thickness_postcentral	Mean thickness of postcentral in the left hemisphere generated by parcellation of the white surface using Desikan-Killiany parcellation
Thickness of the left posterior-cingulate cortex	Limbic system	cortical thickness	31967	aparc-Desikan_lh_thickness_posteriorcingulate	Mean thickness of posteriorcingulate in the left hemisphere generated by parcellation of the white surface using Desikan-Killiany parcellation
Thickness of the left precentral gyrus	Parietal lobe	cortical thickness	31968	aparc-Desikan_lh_thickness_precentral	Mean thickness of precentral in the left hemisphere generated by parcellation of the white surface using Desikan-Killiany parcellation
Thickness of the left precuneus cortex	Parietal lobe	cortical thickness	31968	aparc-Desikan_lh_thickness_precuneus	Mean thickness of precuneus in the left hemisphere generated by parcellation of the white surface using Desikan-Killiany parcellation
Thickness of the left rostral anterior cingulate cortex	Limbic system	cortical thickness	31967	aparc-Desikan_lh_thickness_rostralanteriorcingulate	Mean thickness of rostralanteriorcingulate in the left hemisphere generated by parcellation of the white surface using Desikan-Killiany parcellation
Thickness of the left rostral middle cingulate cortex	Limbic system	cortical thickness	31968	aparc-Desikan_lh_thickness_rostralmiddlefrontal	Mean thickness of rostralmiddlefrontal in the left hemisphere generated by parcellation of the white surface using Desikan-Killiany parcellation
Thickness of the left superior frontal gyrus	Frontal lobe	cortical thickness	31968	aparc-Desikan_lh_thickness_superiorfrontal	Mean thickness of superiorfrontal in the left hemisphere generated by parcellation of the white surface using Desikan-Killiany parcellation
Thickness of the left superior parietal gyrus	Parietal lobe	cortical thickness	31968	aparc-Desikan_lh_thickness_superiorparietal	Mean thickness of superiorparietal in the left hemisphere generated by parcellation of the white surface using Desikan-Killiany parcellation
Thickness of the left superior temporal gyrus	Temporal lobe	cortical thickness	31968	aparc-Desikan_lh_thickness_superiortemporal	Mean thickness of superiortemporal in the left hemisphere generated by parcellation of the white surface using Desikan-Killiany parcellation
Thickness of the left supramarginal gyrus	Parietal lobe	cortical thickness	31968	aparc-Desikan_lh_thickness_supramarginal	Mean thickness of supramarginal in the left hemisphere generated by parcellation of the white surface using Desikan-Killiany parcellation
Thickness of the left frontal pole	Frontal lobe	cortical thickness	31967	aparc-Desikan_lh_thickness_frontalpole	Mean thickness of frontalpole in the left hemisphere generated by parcellation of the white surface using Desikan-Killiany parcellation
Thickness of the left transverse temporal cortex	Temporal lobe	cortical thickness	31968	aparc-Desikan_lh_thickness_transversetemporal	Mean thickness of transversetemporal in the left hemisphere generated by parcellation of the white surface using Desikan-Killiany parcellation
Thickness of the left insula	Insula	cortical thickness	31968	aparc-Desikan_lh_thickness_insula	Mean thickness of insula in the left hemisphere generated by parcellation of the white surface using Desikan-Killiany parcellation
Thickness of the right total hemisphere	Total brain	cortical thickness	31968	aparc-Desikan_rh_thickness_GlobalMeanThickness	Mean thickness of GlobalMeanMean thickness in the right hemisphere generated by parcellation of the white surface using Desikan-Killiany parcellation
Thickness of the right banks superior temporal sulcus	Temporal lobe	cortical thickness	31968	aparc-Desikan_rh_thickness_bankssts	Mean thickness of bankssts in the right hemisphere generated by parcellation of the white surface using Desikan-Killiany parcellation
Thickness of the right caudal anterior-cingulate cortex	Limbic system	cortical thickness	31966	aparc-Desikan_rh_thickness_caudalanteriorcingulate	Mean thickness of caudalanteriorcingulate in the right hemisphere generated by parcellation of the white surface using Desikan-Killiany parcellation
Thickness of the right caudal middle frontal gyrus	Frontal lobe	cortical thickness	31968	aparc-Desikan_rh_thickness_caudalmiddlefrontal	Mean thickness of caudalmiddlefrontal in the right hemisphere generated by parcellation of the white surface using Desikan-Killiany parcellation
Thickness of the right cuneus cortex	Occipital lobe	cortical thickness	31968	aparc-Desikan_rh_thickness_cuneus	Mean thickness of cuneus in the right hemisphere generated by parcellation of the white surface using Desikan-Killiany parcellation
Thickness of the right entorhinal cortex	Temporal lobe	cortical thickness	31968	aparc-Desikan_rh_thickness_entorhinal	Mean thickness of entorhinal in the right hemisphere generated by parcellation of the white surface using Desikan-Killiany parcellation
Thickness of the right fusiform gyrus	Temporal lobe	cortical thickness	31968	aparc-Desikan_rh_thickness_fusiform	Mean thickness of fusiform in the right hemisphere generated by parcellation of the white surface using Desikan-Killiany parcellation
Thickness of the right inferior parietal cortex	Parietal lobe	cortical thickness	31968	aparc-Desikan_rh_thickness_inferiorparietal	Mean thickness of inferiorparietal in the right hemisphere generated by parcellation of the white surface using Desikan-Killiany parcellation
Thickness of the right inferior temporal gyrus	Temporal lobe	cortical thickness	31968	aparc-Desikan_rh_thickness_inferiortemporal	Mean thickness of inferiortemporal in the right hemisphere generated by parcellation of the white surface using Desikan-Killiany parcellation
Thickness of the right isthmus-cingulate cortex	Limbic system	cortical thickness	31968	aparc-Desikan_rh_thickness_isthmuscingulate	Mean thickness of isthmuscingulate in the right hemisphere generated by parcellation of the white surface using Desikan-Killiany parcellation
Thickness of the right lateral occipital cortex	Occipital lobe	cortical thickness	31968	aparc-Desikan_rh_thickness_lateraloccipital	Mean thickness of lateraloccipital in the right hemisphere generated by parcellation of the white surface using Desikan-Killiany parcellation
Thickness of the right lateral orbital frontal cortex	Frontal lobe	cortical thickness	31968	aparc-Desikan_rh_thickness_lateralorbitofrontal	Mean thickness of lateralorbitofrontal in the right hemisphere generated by parcellation of the white surface using Desikan-Killiany parcellation
Thickness of the right lingual gyrus	Temporal lobe	cortical thickness	31968	aparc-Desikan_rh_thickness_lingual	Mean thickness of lingual in the right hemisphere generated by parcellation of the white surface using Desikan-Killiany parcellation
Thickness of the right medial orbital frontal cortex	Frontal lobe	cortical thickness	31968	aparc-Desikan_rh_thickness_medialorbitofrontal	Mean thickness of medialorbitofrontal in the right hemisphere generated by parcellation of the white surface using Desikan-Killiany parcellation
Thickness of the right middle temporal gyrus	Temporal lobe	cortical thickness	31968	aparc-Desikan_rh_thickness_middletemporal	Mean thickness of middletemporal in the right hemisphere generated by parcellation of the white surface using Desikan-Killiany parcellation
Thickness of the right parahippocampal gyrus	Limbic system	cortical thickness	31968	aparc-Desikan_rh_thickness_parahippocampal	Mean thickness of parahippocampal in the right hemisphere generated by parcellation of the white surface using Desikan-Killiany parcellation
Thickness of the right paracentral lobule	Parietal lobe	cortical thickness	31968	aparc-Desikan_rh_thickness_paracentral	Mean thickness of paracentral in the right hemisphere generated by parcellation of the white surface using Desikan-Killiany parcellation
Thickness of the right pars opercularis	Frontal lobe	cortical thickness	31968	aparc-Desikan_rh_thickness_parsopercularis	Mean thickness of parsopercularis in the right hemisphere generated by parcellation of the white surface using Desikan-Killiany parcellation
Thickness of the right pars orbitalis	Frontal lobe	cortical thickness	31966	aparc-Desikan_rh_thickness_parsorbitalis	Mean thickness of parsorbitalis in the right hemisphere generated by parcellation of the white surface using Desikan-Killiany parcellation
Thickness of the right pars triangularis	Frontal lobe	cortical thickness	31968	aparc-Desikan_rh_thickness_parstriangularis	Mean thickness of parstriangularis in the right hemisphere generated by parcellation of the white surface using Desikan-Killiany parcellation
Thickness of the right pericalcarine cortex	Parietal lobe	cortical thickness	31968	aparc-Desikan_rh_thickness_pericalcarine	Mean thickness of pericalcarine in the right hemisphere generated by parcellation of the white surface using Desikan-Killiany parcellation
Thickness of the right postcentral gyrus	Parietal lobe	cortical thickness	31968	aparc-Desikan_rh_thickness_postcentral	Mean thickness of postcentral in the right hemisphere generated by parcellation of the white surface using Desikan-Killiany parcellation
Thickness of the right posterior-cingulate cortex	Limbic system	cortical thickness	31968	aparc-Desikan_rh_thickness_posteriorcingulate	Mean thickness of posteriorcingulate in the right hemisphere generated by parcellation of the white surface using Desikan-Killiany parcellation
Thickness of the right precentral gyrus	Parietal lobe	cortical thickness	31968	aparc-Desikan_rh_thickness_precentral	Mean thickness of precentral in the right hemisphere generated by parcellation of the white surface using Desikan-Killiany parcellation
Thickness of the right precuneus cortex	Parietal lobe	cortical thickness	31968	aparc-Desikan_rh_thickness_precuneus	Mean thickness of precuneus in the right hemisphere generated by parcellation of the white surface using Desikan-Killiany parcellation
Thickness of the right rostral anterior cingulate cortex	Limbic system	cortical thickness	31967	aparc-Desikan_rh_thickness_rostralanteriorcingulate	Mean thickness of rostralanteriorcingulate in the right hemisphere generated by parcellation of the white surface using Desikan-Killiany parcellation
Thickness of the right rostral middle cingulate cortex	Limbic system	cortical thickness	31968	aparc-Desikan_rh_thickness_rostralmiddlefrontal	Mean thickness of rostralmiddlefrontal in the right hemisphere generated by parcellation of the white surface using Desikan-Killiany parcellation
Thickness of the right superior frontal gyrus	Frontal lobe	cortical thickness	31968	aparc-Desikan_rh_thickness_superiorfrontal	Mean thickness of superiorfrontal in the right hemisphere generated by parcellation of the white surface using Desikan-Killiany parcellation
Thickness of the right superior parietal gyrus	Parietal lobe	cortical thickness	31968	aparc-Desikan_rh_thickness_superiorparietal	Mean thickness of superiorparietal in the right hemisphere generated by parcellation of the white surface using Desikan-Killiany parcellation
Thickness of the right superior temporal gyrus	Temporal lobe	cortical thickness	31968	aparc-Desikan_rh_thickness_superiortemporal	Mean thickness of superiortemporal in the right hemisphere generated by parcellation of the white surface using Desikan-Killiany parcellation
Thickness of the right supramarginal gyrus	Parietal lobe	cortical thickness	31968	aparc-Desikan_rh_thickness_supramarginal	Mean thickness of supramarginal in the right hemisphere generated by parcellation of the white surface using Desikan-Killiany parcellation
Thickness of the right frontal pole	Frontal lobe	cortical thickness	31967	aparc-Desikan_rh_thickness_frontalpole	Mean thickness of frontalpole in the right hemisphere generated by parcellation of the white surface using Desikan-Killiany parcellation
Thickness of the right transverse temporal cortex	Temporal lobe	cortical thickness	31967	aparc-Desikan_rh_thickness_transversetemporal	Mean thickness of transversetemporal in the right hemisphere generated by parcellation of the white surface using Desikan-Killiany parcellation
Thickness of the right insula	Insula	cortical thickness	31968	aparc-Desikan_rh_thickness_insula	Mean thickness of insula in the right hemisphere generated by parcellation of the white surface using Desikan-Killiany parcellation
FA in the middle cerebellar peduncle	Brainstem tracts	WM tract FA	31356	IDP_dMRI_TBSS_FA_Middle_cerebellar_peduncle	Mean FA (fractional anisotropy) in middle cerebellar peduncle on FA skeleton (from dMRI data)
FA in the pontine crossing tract	Projection fibers	WM tract FA	31356	IDP_dMRI_TBSS_FA_Pontine_crossing_tract	Mean FA (fractional anisotropy) in pontine crossing tract on FA skeleton (from dMRI data)
FA in the genu of corpus callosum	Commissural fibers	WM tract FA	31356	IDP_dMRI_TBSS_FA_Genu_of_corpus_callosum	Mean FA (fractional anisotropy) in genu of corpus callosum on FA skeleton (from dMRI data)
FA in the body of corpus callosum	Commissural fibers	WM tract FA	31356	IDP_dMRI_TBSS_FA_Body_of_corpus_callosum	Mean FA (fractional anisotropy) in body of corpus callosum on FA skeleton (from dMRI data)
FA in the fornix	Commissural fibers	WM tract FA	31356	IDP_dMRI_TBSS_FA_Splenium_of_corpus_callosum	Mean FA (fractional anisotropy) in splenium of corpus callosum on FA skeleton (from dMRI data)
FA in the fornix	Association fibers	WM tract FA	31356	IDP_dMRI_TBSS_FA_Fornix	Mean FA (fractional anisotropy) in fornix on FA skeleton (from dMRI data)
FA in the right corticospinal tract	Brainstem tracts	WM tract FA	31356	IDP_dMRI_TBSS_FA_Corticospinal_tract_R	Mean FA (fractional anisotropy) in corticospinal tract (right) on FA skeleton (from dMRI data)
FA in the left corticospinal tract	Brainstem tracts	WM tract FA	31356	IDP_dMRI_TBSS_FA_Corticospinal_tract_L	Mean FA (fractional anisotropy) in corticospinal tract (left) on FA skeleton (from dMRI data)
FA in the right medial lemniscus	Brainstem tracts	WM tract FA	31356	IDP_dMRI_TBSS_FA_Medial_lemniscus_R	Mean FA (fractional anisotropy) in medial lemniscus (right) on FA skeleton (from dMRI data)
FA in the left medial lemniscus	Brainstem tracts	WM tract FA	31356	IDP_dMRI_TBSS_FA_Medial_lemniscus_L	Mean FA (fractional anisotropy) in medial lemniscus (left) on FA skeleton (from dMRI data)
FA in the right inferior cerebellar peduncle	Brainstem tracts	WM tract FA	31356	IDP_dMRI_TBSS_FA_Inferior_cerebellar_peduncle_R	Mean FA (fractional anisotropy) in inferior cerebellar peduncle (right) on FA skeleton (from dMRI data)
FA in the left inferior cerebellar peduncle	Brainstem tracts	WM tract FA	31356	IDP_dMRI_TBSS_FA_Inferior_cerebellar_peduncle_L	Mean FA (fractional anisotropy) in inferior cerebellar peduncle (left) on FA skeleton (from dMRI data)
FA in the right superior cerebellar peduncle	Brainstem tracts	WM tract FA	31356	IDP_dMRI_TBSS_FA_Superior_cerebellar_peduncle_R	Mean FA (fractional anisotropy) in superior cerebellar peduncle (right) on FA skeleton (from dMRI data)
FA in the left superior cerebellar peduncle	Brainstem tracts	WM tract FA	31356	IDP_dMRI_TBSS_FA_Superior_cerebellar_peduncle_L	Mean FA (fractional anisotropy) in superior cerebellar peduncle (left) on FA skeleton (from dMRI data)
FA in the right cerebral peduncle	Brainstem tracts	WM tract FA	31356	IDP_dMRI_TBSS_FA_Cerebral_peduncle_R	Mean FA (fractional anisotropy) in cerebral peduncle (right) on FA skeleton (from dMRI data)
FA in the left cerebral peduncle	Brainstem tracts	WM tract FA	31356	IDP_dMRI_TBSS_FA_Cerebral_peduncle_L	Mean FA (fractional anisotropy) in cerebral peduncle (left) on FA skeleton (from dMRI data)
FA in the anterior limb of the right internal capsule	Projection fibers	WM tract FA	31356	IDP_dMRI_TBSS_FA_Anterior_limb_of_internal_capsule_R	Mean FA (fractional anisotropy) in anterior limb of internal capsule (right) on FA skeleton (from dMRI data)
FA in the anterior limb of the left internal capsule	Projection fibers	WM tract FA	31356	IDP_dMRI_TBSS_FA_Anterior_limb_of_internal_capsule_L	Mean FA (fractional anisotropy) in anterior limb of internal capsule (left) on FA skeleton (from dMRI data)
FA in the posterior limb of the right internal capsule	Projection fibers	WM tract FA	31356	IDP_dMRI_TBSS_FA_Posterior_limb_of_internal_capsule_R	Mean FA (fractional anisotropy) in posterior limb of internal capsule (right) on FA skeleton (from dMRI data)
FA in the posterior limb of the left internal capsule	Projection fibers	WM tract FA	31356	IDP_dMRI_TBSS_FA_Posterior_limb_of_internal_capsule_L	Mean FA (fractional anisotropy) in posterior limb of internal capsule (left) on FA skeleton (from dMRI data)
FA in the retrolenticular part of the right internal capsule	Projection fibers	WM tract FA	31356	IDP_dMRI_TBSS_FA_Retrolenticular_part_of_internal_capsule_R	Mean FA (fractional anisotropy) in retrolenticular part of internal capsule (right) on FA skeleton (from dMRI data)
FA in the retrolenticular part of the left internal capsule	Projection fibers	WM tract FA	31356	IDP_dMRI_TBSS_FA_Retrolenticular_part_of_internal_capsule_L	Mean FA (fractional anisotropy) in retrolenticular part of internal capsule (left) on FA skeleton (from dMRI data)
FA in the right anterior corona radiata	Projection fibers	WM tract FA	31356	IDP_dMRI_TBSS_FA_Anterior_corona_radiata_R	Mean FA (fractional anisotropy) in anterior corona radiata (right) on FA skeleton (from dMRI data)
FA in the left anterior corona radiata	Projection fibers	WM tract FA	31356	IDP_dMRI_TBSS_FA_Anterior_corona_radiata_L	Mean FA (fractional anisotropy) in anterior corona radiata (left) on FA skeleton (from dMRI data)
FA in the right superior corona radiata	Projection fibers	WM tract FA	31356	IDP_dMRI_TBSS_FA_Superior_corona_radiata_R	Mean FA (fractional anisotropy) in superior corona radiata (right) on FA skeleton (from dMRI data)
FA in the left superior corona radiata	Projection fibers	WM tract FA	31356	IDP_dMRI_TBSS_FA_Superior_corona_radiata_L	Mean FA (fractional anisotropy) in superior corona radiata (left) on FA skeleton (from dMRI data)
FA in the right posterior corona radiata	Projection fibers	WM tract FA	31356	IDP_dMRI_TBSS_FA_Posterior_corona_radiata_R	Mean FA (fractional anisotropy) in posterior corona radiata (right) on FA skeleton (from dMRI data)
FA in the left posterior corona radiata	Projection fibers	WM tract FA	31356	IDP_dMRI_TBSS_FA_Posterior_corona_radiata_L	Mean FA (fractional anisotropy) in posterior corona radiata (left) on FA skeleton (from dMRI data)
FA in the right posterior thalamic radiation	Projection fibers	WM tract FA	31356	IDP_dMRI_TBSS_FA_Posterior_thalamic_radiation_R	Mean FA (fractional anisotropy) in posterior thalamic radiation (right) on FA skeleton (from dMRI data)
FA in the left posterior thalamic radiation	Projection fibers	WM tract FA	31356	IDP_dMRI_TBSS_FA_Posterior_thalamic_radiation_L	Mean FA (fractional anisotropy) in posterior thalamic radiation (left) on FA skeleton (from dMRI data)
FA in the right sagittal stratum	Association fibers	WM tract FA	31356	IDP_dMRI_TBSS_FA_Sagittal_stratum_R	Mean FA (fractional anisotropy) in sagittal stratum (right) on FA skeleton (from dMRI data)
FA in the left sagittal stratum	Association fibers	WM tract FA	31356	IDP_dMRI_TBSS_FA_Sagittal_stratum_L	Mean FA (fractional anisotropy) in sagittal stratum (left) on FA skeleton (from dMRI data)
FA in the right external capsule	Association fibers	WM tract FA	31356	IDP_dMRI_TBSS_FA_External_capsule_R	Mean FA (fractional anisotropy) in external capsule (right) on FA skeleton (from dMRI data)
FA in the left external capsule	Association fibers	WM tract FA	31356	IDP_dMRI_TBSS_FA_External_capsule_L	Mean FA (fractional anisotropy) in external capsule (left) on FA skeleton (from dMRI data)
FA in the right cingulum cingulate gyrus part	Limbic system fibers	WM tract FA	31356	IDP_dMRI_TBSS_FA_Cingulum_cingulate_gyrus_R	Mean FA (fractional anisotropy) in cingulum cingulate gyrus (right) on FA skeleton (from dMRI data)
FA in the left cingulum cingulate gyrus part	Limbic system fibers	WM tract FA	31356	IDP_dMRI_TBSS_FA_Cingulum_cingulate_gyrus_L	Mean FA (fractional anisotropy) in cingulum cingulate gyrus (left) on FA skeleton (from dMRI data)
FA in the right cingulum hippocampus	Limbic system fibers	WM tract FA	31356	IDP_dMRI_TBSS_FA_Cingulum_hippocampus_R	Mean FA (fractional anisotropy) in cingulum hippocampus (right) on FA skeleton (from dMRI data)
FA in the left cingulum hippocampus	Limbic system fibers	WM tract FA	31356	IDP_dMRI_TBSS_FA_Cingulum_hippocampus_L	Mean FA (fractional anisotropy) in cingulum hippocampus (left) on FA skeleton (from dMRI data)
FA in the right fornix and stria terminalis	Association fibers	WM tract FA	31356	IDP_dMRI_TBSS_FA_Fornix_cres+Stria_terminalis_R	Mean FA (fractional anisotropy) in fornix cres+stria terminalis (right) on FA skeleton (from dMRI data)
FA in the left fornix and stria terminalis	Association fibers	WM tract FA	31356	IDP_dMRI_TBSS_FA_Fornix_cres+Stria_terminalis_L	Mean FA (fractional anisotropy) in fornix cres+stria terminalis (left) on FA skeleton (from dMRI data)
FA in the right superior longitudinal fasciculus	Association fibers	WM tract FA	31356	IDP_dMRI_TBSS_FA_Superior_longitudinal_fasciculus_R	Mean FA (fractional anisotropy) in superior longitudinal fasciculus (right) on FA skeleton (from dMRI data)
FA in the left superior longitudinal fasciculus	Association fibers	WM tract FA	31356	IDP_dMRI_TBSS_FA_Superior_longitudinal_fasciculus_L	Mean FA (fractional anisotropy) in superior longitudinal fasciculus (left) on FA skeleton (from dMRI data)
FA in the right superior fronto-occipital fasciculus	Association fibers	WM tract FA	31356	IDP_dMRI_TBSS_FA_Superior_fronto-occipital_fasciculus_R	Mean FA (fractional anisotropy) in superior fronto-occipital fasciculus (right) on FA skeleton (from dMRI data)
FA in the left superior fronto-occipital fasciculus	Association fibers	WM tract FA	31356	IDP_dMRI_TBSS_FA_Superior_fronto-occipital_fasciculus_L	Mean FA (fractional anisotropy) in superior fronto-occipital fasciculus (left) on FA skeleton (from dMRI data)
FA in the right uncinate fasciculus	Association fibers	WM tract FA	31356	IDP_dMRI_TBSS_FA_Uncinate_fasciculus_R	Mean FA (fractional anisotropy) in uncinate fasciculus (right) on FA skeleton (from dMRI data)
FA in the left uncinate fasciculus	Association fibers	WM tract FA	31356	IDP_dMRI_TBSS_FA_Uncinate_fasciculus_L	Mean FA (fractional anisotropy) in uncinate fasciculus (left) on FA skeleton (from dMRI data)
FA in the right tapetum	Commissural fibers	WM tract FA	31356	IDP_dMRI_TBSS_FA_Tapetum_R	Mean FA (fractional anisotropy) in tapetum (right) on FA skeleton (from dMRI data)
FA in the left tapetum	Commissural fibers	WM tract FA	31356	IDP_dMRI_TBSS_FA_Tapetum_L	Mean FA (fractional anisotropy) in tapetum (left) on FA skeleton (from dMRI data)
FA in the left acoustic radiation	Projection fibers	WM tract FA	31355	IDP_dMRI_ProbtrackX_FA_ar_l	Weighted-mean FA (fractional anisotropy) in tract left acoustic radiation (from dMRI data)
FA in the right acoustic radiation	Projection fibers	WM tract FA	31355	IDP_dMRI_ProbtrackX_FA_ar_r	Weighted-mean FA (fractional anisotropy) in tract right acoustic radiation (from dMRI data)
FA in the left anterior thalamic radiation	Projection fibers	WM tract FA	31355	IDP_dMRI_ProbtrackX_FA_atr_l	Weighted-mean FA (fractional anisotropy) in tract left anterior thalamic radiation (from dMRI data)
FA in the right anterior thalamic radiation	Projection fibers	WM tract FA	31355	IDP_dMRI_ProbtrackX_FA_atr_r	Weighted-mean FA (fractional anisotropy) in tract right anterior thalamic radiation (from dMRI data)
FA in the forceps major	Commissural fibers	WM tract FA	31355	IDP_dMRI_ProbtrackX_FA_fma	Weighted-mean FA (fractional anisotropy) in tract forceps major (from dMRI data)
FA in the forceps minor	Commissural fibers	WM tract FA	31355	IDP_dMRI_ProbtrackX_FA_fmi	Weighted-mean FA (fractional anisotropy) in tract forceps minor (from dMRI data)
FA in the left inferior fronto-occipital fasciculus	Association fibers	WM tract FA	31355	IDP_dMRI_ProbtrackX_FA_ifo_l	Weighted-mean FA (fractional anisotropy) in tract left inferior fronto-occipital fasciculus (from dMRI data)
FA in the right inferior fronto-occipital fasciculus	Association fibers	WM tract FA	31355	IDP_dMRI_ProbtrackX_FA_ifo_r	Weighted-mean FA (fractional anisotropy) in tract right inferior fronto-occipital fasciculus (from dMRI data)
FA in the left inferior longitudinal fasciculus	Association fibers	WM tract FA	31355	IDP_dMRI_ProbtrackX_FA_ilf_l	Weighted-mean FA (fractional anisotropy) in tract left inferior longitudinal fasciculus (from dMRI data)
FA in the right inferior longitudinal fasciculus	Association fibers	WM tract FA	31355	IDP_dMRI_ProbtrackX_FA_ilf_r	Weighted-mean FA (fractional anisotropy) in tract right inferior longitudinal fasciculus (from dMRI data)
FA in the left superior thalamic radiation	Projection fibers	WM tract FA	31355	IDP_dMRI_ProbtrackX_FA_str_l	Weighted-mean FA (fractional anisotropy) in tract left superior thalamic radiation (from dMRI data)
FA in the right superior thalamic radiation	Projection fibers	WM tract FA	31355	IDP_dMRI_ProbtrackX_FA_str_r	Weighted-mean FA (fractional anisotropy) in tract right superior thalamic radiation (from dMRI data)
MO in the middle cerebellar peduncle	Brainstem tracts	WM tract MO	31356	IDP_dMRI_TBSS_MO_Middle_cerebellar_peduncle	Mean MO (diffusion tensor mode) in middle cerebellar peduncle on FA (fractional anisotropy) skeleton (from dMRI data)
MO in the pontine crossing tract	Projection fibers	WM tract MO	31356	IDP_dMRI_TBSS_MO_Pontine_crossing_tract	Mean MO (diffusion tensor mode) in pontine crossing tract on FA (fractional anisotropy) skeleton (from dMRI data)
MO in the genu of corpus callosum	Commissural fibers	WM tract MO	31356	IDP_dMRI_TBSS_MO_Genu_of_corpus_callosum	Mean MO (diffusion tensor mode) in genu of corpus callosum on FA (fractional anisotropy) skeleton (from dMRI data)
MO in the body of corpus callosum	Commissural fibers	WM tract MO	31356	IDP_dMRI_TBSS_MO_Body_of_corpus_callosum	Mean MO (diffusion tensor mode) in body of corpus callosum on FA (fractional anisotropy) skeleton (from dMRI data)
MO in the fornix	Commissural fibers	WM tract MO	31356	IDP_dMRI_TBSS_MO_Splenium_of_corpus_callosum	Mean MO (diffusion tensor mode) in splenium of corpus callosum on FA (fractional anisotropy) skeleton (from dMRI data)
MO in the fornix	Association fibers	WM tract MO	31356	IDP_dMRI_TBSS_MO_Fornix	Mean MO (diffusion tensor mode) in fornix on FA (fractional anisotropy) skeleton (from dMRI data)
MO in the right corticospinal tract	Brainstem tracts	WM tract MO	31356	IDP_dMRI_TBSS_MO_Corticospinal_tract_R	Mean MO (diffusion tensor mode) in corticospinal tract (right) on FA (fractional anisotropy) skeleton (from dMRI data)
MO in the left corticospinal tract	Brainstem tracts	WM tract MO	31356	IDP_dMRI_TBSS_MO_Corticospinal_tract_L	Mean MO (diffusion tensor mode) in corticospinal tract (left) on FA (fractional anisotropy) skeleton (from dMRI data)
MO in the right medial lemniscus	Brainstem tracts	WM tract MO	31356	IDP_dMRI_TBSS_MO_Medial_lemniscus_R	Mean MO (diffusion tensor mode) in medial lemniscus (right) on FA (fractional anisotropy) skeleton (from dMRI data)
MO in the left medial lemniscus	Brainstem tracts	WM tract MO	31356	IDP_dMRI_TBSS_MO_Medial_lemniscus_L	Mean MO (diffusion tensor mode) in medial lemniscus (left) on FA (fractional anisotropy) skeleton (from dMRI data)
MO in the right inferior cerebellar peduncle	Brainstem tracts	WM tract MO	31356	IDP_dMRI_TBSS_MO_Inferior_cerebellar_peduncle_R	Mean MO (diffusion tensor mode) in inferior cerebellar peduncle (right) on FA (fractional anisotropy) skeleton (from dMRI data)
MO in the left inferior cerebellar peduncle	Brainstem tracts	WM tract MO	31356	IDP_dMRI_TBSS_MO_Inferior_cerebellar_peduncle_L	Mean MO (diffusion tensor mode) in inferior cerebellar peduncle (left) on FA (fractional anisotropy) skeleton (from dMRI data)
MO in the right superior cerebellar peduncle	Brainstem tracts	WM tract MO	31356	IDP_dMRI_TBSS_MO_Superior_cerebellar_peduncle_R	Mean MO (diffusion tensor mode) in superior cerebellar peduncle (right) on FA (fractional anisotropy) skeleton (from dMRI data)
MO in the left superior cerebellar peduncle	Brainstem tracts	WM tract MO	31356	IDP_dMRI_TBSS_MO_Superior_cerebellar_peduncle_L	Mean MO (diffusion tensor mode) in superior cerebellar peduncle (left) on FA (fractional anisotropy) skeleton (from dMRI data)
MO in the right cerebral peduncle	Brainstem tracts	WM tract MO	31356	IDP_dMRI_TBSS_MO_Cerebral_peduncle_R	Mean MO (diffusion tensor mode) in cerebral peduncle (right) on FA (fractional anisotropy) skeleton (from dMRI data)
MO in the left cerebral peduncle	Brainstem tracts	WM tract MO	31356	IDP_dMRI_TBSS_MO_Cerebral_peduncle_L	Mean MO (diffusion tensor mode) in cerebral peduncle (left) on FA (fractional anisotropy) skeleton (from dMRI data)
MO in the anterior limb of the right internal capsule	Projection fibers	WM tract MO	31356	IDP_dMRI_TBSS_MO_Anterior_limb_of_internal_capsule_R	Mean MO (diffusion tensor mode) in anterior limb of internal capsule (right) on FA (fractional anisotropy) skeleton (from dMRI data)
MO in the anterior limb of the left internal capsule	Projection fibers	WM tract MO	31356	IDP_dMRI_TBSS_MO_Anterior_limb_of_internal_capsule_L	Mean MO (diffusion tensor mode) in anterior limb of internal capsule (left) on FA (fractional anisotropy) skeleton (from dMRI data)
MO in the posterior limb of the right internal capsule	Projection fibers	WM tract MO	31356	IDP_dMRI_TBSS_MO_Posterior_limb_of_internal_capsule_R	Mean MO (diffusion tensor mode) in posterior limb of internal capsule (right) on FA (fractional anisotropy) skeleton (from dMRI data)
MO in the posterior limb of the left internal capsule	Projection fibers	WM tract MO	31356	IDP_dMRI_TBSS_MO_Posterior_limb_of_internal_capsule_L	Mean MO (diffusion tensor mode) in posterior limb of internal capsule (left) on FA (fractional anisotropy) skeleton (from dMRI data)
MO in the retrolenticular part of the right internal capsule	Projection fibers	WM tract MO	31356	IDP_dMRI_TBSS_MO_Retrolenticular_part_of_internal_capsule_R	Mean MO (diffusion tensor mode) in retrolenticular part of internal capsule (right) on FA (fractional anisotropy) skeleton (from dMRI data)
MO in the retrolenticular part of the left internal capsule	Projection fibers	WM tract MO	31356	IDP_dMRI_TBSS_MO_Retrolenticular_part_of_internal_capsule_L	Mean MO (diffusion tensor mode) in retrolenticular part of internal capsule (left) on FA (fractional anisotropy) skeleton (from dMRI data)
MO in the right anterior corona radiata	Projection fibers	WM tract MO	31356	IDP_dMRI_TBSS_MO_Anterior_corona_radiata_R	Mean MO (diffusion tensor mode) in anterior corona radiata (right) on FA (fractional anisotropy) skeleton (from dMRI data)
MO in the left anterior corona radiata	Projection fibers	WM tract MO	31356	IDP_dMRI_TBSS_MO_Anterior_corona_radiata_L	Mean MO (diffusion tensor mode) in anterior corona radiata (left) on FA (fractional anisotropy) skeleton (from dMRI data)
MO in the right superior corona radiata	Projection fibers	WM tract MO	31356	IDP_dMRI_TBSS_MO_Superior_corona_radiata_R	Mean MO (diffusion tensor mode) in superior corona radiata (right) on FA (fractional anisotropy) skeleton (from dMRI data)
MO in the left superior corona radiata	Projection fibers	WM tract MO	31356	IDP_dMRI_TBSS_MO_Superior_corona_radiata_L	Mean MO (diffusion tensor mode) in superior corona radiata (left) on FA (fractional anisotropy) skeleton (from dMRI data)
MO in the right posterior corona radiata	Projection fibers	WM tract MO	31356	IDP_dMRI_TBSS_MO_Posterior_corona_radiata_R	Mean MO (diffusion tensor mode) in posterior corona radiata (right) on FA (fractional anisotropy) skeleton (from dMRI data)
MO in the left posterior corona radiata	Projection fibers	WM tract MO	31356	IDP_dMRI_TBSS_MO_Posterior_corona_radiata_L	Mean MO (diffusion tensor mode) in posterior corona radiata (left) on FA (fractional anisotropy) skeleton (from dMRI data)
MO in the right posterior thalamic radiation	Projection fibers	WM tract MO	31356	IDP_dMRI_TBSS_MO_Posterior_thalamic_radiation_R	Mean MO (diffusion tensor mode) in posterior thalamic radiation (right) on FA (fractional anisotropy) skeleton (from dMRI data)
MO in the left posterior thalamic radiation	Projection fibers	WM tract MO	31356	IDP_dMRI_TBSS_MO_Posterior_thalamic_radiation_L	Mean MO (diffusion tensor mode) in posterior thalamic radiation (left) on FA (fractional anisotropy) skeleton (from dMRI data)
MO in the right sagittal stratum	Association fibers	WM tract MO	31356	IDP_dMRI_TBSS_MO_Sagittal_stratum_R	Mean MO (diffusion tensor mode) in sagittal stratum (right) on FA (fractional anisotropy) skeleton (from dMRI data)
MO in the left sagittal stratum	Association fibers	WM tract MO	31356	IDP_dMRI_TBSS_MO_Sagittal_stratum_L	Mean MO (diffusion tensor mode) in sagittal stratum (left) on FA (fractional anisotropy) skeleton (from dMRI data)
MO in the right external capsule	Association fibers	WM tract MO	31356	IDP_dMRI_TBSS_MO_External_capsule_R	Mean MO (diffusion tensor mode) in external capsule (right) on FA (fractional anisotropy) skeleton (from dMRI data)
MO in the left external capsule	Association fibers	WM tract MO	31356	IDP_dMRI_TBSS_MO_External_capsule_L	Mean MO (diffusion tensor mode) in external capsule (left) on FA (fractional anisotropy) skeleton (from dMRI data)
MO in the right cingulum cingulate gyrus part	Limbic system fibers	WM tract MO	31356	IDP_dMRI_TBSS_MO_Cingulum_cingulate_gyrus_R	Mean MO (diffusion tensor mode) in cingulum cingulate gyrus (right) on FA (fractional anisotropy) skeleton (from dMRI data)
MO in the left cingulum cingulate gyrus part	Limbic system fibers	WM tract MO	31356	IDP_dMRI_TBSS_MO_Cingulum_cingulate_gyrus_L	Mean MO (diffusion tensor mode) in cingulum cingulate gyrus (left) on FA (fractional anisotropy) skeleton (from dMRI data)
MO in the right cingulum hippocampus	Limbic system fibers	WM tract MO	31356	IDP_dMRI_TBSS_MO_Cingulum_hippocampus_R	Mean MO (diffusion tensor mode) in cingulum hippocampus (right) on FA (fractional anisotropy) skeleton (from dMRI data)
MO in the left cingulum hippocampus	Limbic system fibers	WM tract MO	31356	IDP_dMRI_TBSS_MO_Cingulum_hippocampus_L	Mean MO (diffusion tensor mode) in cingulum hippocampus (left) on FA (fractional anisotropy) skeleton (from dMRI data)
MO in the right fornix and stria terminalis	Association fibers	WM tract MO	31356	IDP_dMRI_TBSS_MO_Fornix_cres+Stria_terminalis_R	Mean MO (diffusion tensor mode) in fornix cres+stria terminalis (right) on FA (fractional anisotropy) skeleton (from dMRI data)
MO in the left fornix and stria terminalis	Association fibers	WM tract MO	31356	IDP_dMRI_TBSS_MO_Fornix_cres+Stria_terminalis_L	Mean MO (diffusion tensor mode) in fornix cres+stria terminalis (left) on FA (fractional anisotropy) skeleton (from dMRI data)
MO in the right superior longitudinal fasciculus	Association fibers	WM tract MO	31356	IDP_dMRI_TBSS_MO_Superior_longitudinal_fasciculus_R	Mean MO (diffusion tensor mode) in superior longitudinal fasciculus (right) on FA (fractional anisotropy) skeleton (from dMRI data)
MO in the left superior longitudinal fasciculus	Association fibers	WM tract MO	31356	IDP_dMRI_TBSS_MO_Superior_longitudinal_fasciculus_L	Mean MO (diffusion tensor mode) in superior longitudinal fasciculus (left) on FA (fractional anisotropy) skeleton (from dMRI data)
MO in the right superior fronto-occipital fasciculus	Association fibers	WM tract MO	31356	IDP_dMRI_TBSS_MO_Superior_fronto-occipital_fasciculus_R	Mean MO (diffusion tensor mode) in superior fronto-occipital fasciculus (right) on FA (fractional anisotropy) skeleton (from dMRI data)
MO in the left superior fronto-occipital fasciculus	Association fibers	WM tract MO	31356	IDP_dMRI_TBSS_MO_Superior_fronto-occipital_fasciculus_L	Mean MO (diffusion tensor mode) in superior fronto-occipital fasciculus (left) on FA (fractional anisotropy) skeleton (from dMRI data)
MO in the right uncinate fasciculus	Association fibers	WM tract MO	31356	IDP_dMRI_TBSS_MO_Uncinate_fasciculus_R	Mean MO (diffusion tensor mode) in uncinate fasciculus (right) on FA (fractional anisotropy) skeleton (from dMRI data)
MO in the left uncinate fasciculus	Association fibers	WM tract MO	31356	IDP_dMRI_TBSS_MO_Uncinate_fasciculus_L	Mean MO (diffusion tensor mode) in uncinate fasciculus (left) on FA (fractional anisotropy) skeleton (from dMRI data)
MO in the right tapetum	Commissural fibers	WM tract MO	31356	IDP_dMRI_TBSS_MO_Tapetum_R	Mean MO (diffusion tensor mode) in tapetum (right) on FA (fractional anisotropy) skeleton (from dMRI data)
MO in the left tapetum	Commissural fibers	WM tract MO	31356	IDP_dMRI_TBSS_MO_Tapetum_L	Mean MO (diffusion tensor mode) in tapetum (left) on FA (fractional anisotropy) skeleton (from dMRI data)
MO in the left acoustic radiation	Projection fibers	WM tract MO	31355	IDP_dMRI_ProbtrackX_MO_ar_l	Weighted-mean MO (diffusion tensor mode) in tract left acoustic radiation (from dMRI data)
MO in the right acoustic radiation	Projection fibers	WM tract MO	31355	IDP_dMRI_ProbtrackX_MO_ar_r	Weighted-mean MO (diffusion tensor mode) in tract right acoustic radiation (from dMRI data)
MO in the left anterior thalamic radiation	Projection fibers	WM tract MO	31355	IDP_dMRI_ProbtrackX_MO_atr_l	Weighted-mean MO (diffusion tensor mode) in tract left anterior thalamic radiation (from dMRI data)
MO in the right anterior thalamic radiation	Projection fibers	WM tract MO	31355	IDP_dMRI_ProbtrackX_MO_atr_r	Weighted-mean MO (diffusion tensor mode) in tract right anterior thalamic radiation (from dMRI data)
MO in the forceps major	Commissural fibers	WM tract MO	31355	IDP_dMRI_ProbtrackX_MO_fma	Weighted-mean MO (diffusion tensor mode) in tract forceps major (from dMRI data)
MO in the forceps minor	Commissural fibers	WM tract MO	31355	IDP_dMRI_ProbtrackX_MO_fmi	Weighted-mean MO (diffusion tensor mode) in tract forceps minor (from dMRI data)
MO in the left inferior fronto-occipital fasciculus	Association fibers	WM tract MO	31355	IDP_dMRI_ProbtrackX_MO_ifo_l	Weighted-mean MO (diffusion tensor mode) in tract left inferior fronto-occipital fasciculus (from dMRI data)
MO in the right inferior fronto-occipital fasciculus	Association fibers	WM tract MO	31355	IDP_dMRI_ProbtrackX_MO_ifo_r	Weighted-mean MO (diffusion tensor mode) in tract right inferior fronto-occipital fasciculus (from dMRI data)
MO in the left inferior longitudinal fasciculus	Association fibers	WM tract MO	31355	IDP_dMRI_ProbtrackX_MO_ilf_l	Weighted-mean MO (diffusion tensor mode) in tract left inferior longitudinal fasciculus (from dMRI data)
MO in the right inferior longitudinal fasciculus	Association fibers	WM tract MO	31355	IDP_dMRI_ProbtrackX_MO_ilf_r	Weighted-mean MO (diffusion tensor mode) in tract right inferior longitudinal fasciculus (from dMRI data)
MO in the left superior thalamic radiation	Projection fibers	WM tract MO	31355	IDP_dMRI_ProbtrackX_MO_str_l	Weighted-mean MO (diffusion tensor mode) in tract left superior thalamic radiation (from dMRI data)
MO in the right superior thalamic radiation	Projection fibers	WM tract MO	31355	IDP_dMRI_ProbtrackX_MO_str_r	Weighted-mean MO (diffusion tensor mode) in tract right superior thalamic radiation (from dMRI data)
MD in the middle cerebellar peduncle	Brainstem tracts	WM tract MD	31356	IDP_dMRI_TBSS_MD_Middle_cerebellar_peduncle	Mean MD (mean diffusivity) in middle cerebellar peduncle on FA (fractional anisotropy) skeleton (from dMRI data)
MD in the pontine crossing tract	Projection fibers	WM tract MD	31356	IDP_dMRI_TBSS_MD_Pontine_crossing_tract	Mean MD (mean diffusivity) in pontine crossing tract on FA (fractional anisotropy) skeleton (from dMRI data)
MD in the genu of corpus callosum	Commissural fibers	WM tract MD	31356	IDP_dMRI_TBSS_MD_Genu_of_corpus_callosum	Mean MD (mean diffusivity) in genu of corpus callosum on FA (fractional anisotropy) skeleton (from dMRI data)
MD in the body of corpus callosum	Commissural fibers	WM tract MD	31356	IDP_dMRI_TBSS_MD_Body_of_corpus_callosum	Mean MD (mean diffusivity) in body of corpus callosum on FA (fractional anisotropy) skeleton (from dMRI data)
MD in the fornix	Commissural fibers	WM tract MD	31356	IDP_dMRI_TBSS_MD_Splenium_of_corpus_callosum	Mean MD (mean diffusivity) in splenium of corpus callosum on FA (fractional anisotropy) skeleton (from dMRI data)
MD in the fornix	Association fibers	WM tract MD	31356	IDP_dMRI_TBSS_MD_Fornix	Mean MD (mean diffusivity) in fornix on FA (fractional anisotropy) skeleton (from dMRI data)
MD in the right corticospinal tract	Brainstem tracts	WM tract MD	31356	IDP_dMRI_TBSS_MD_Corticospinal_tract_R	Mean MD (mean diffusivity) in corticospinal tract (right) on FA (fractional anisotropy) skeleton (from dMRI data)
MD in the left corticospinal tract	Brainstem tracts	WM tract MD	31356	IDP_dMRI_TBSS_MD_Corticospinal_tract_L	Mean MD (mean diffusivity) in corticospinal tract (left) on FA (fractional anisotropy) skeleton (from dMRI data)
MD in the right medial lemniscus	Brainstem tracts	WM tract MD	31356	IDP_dMRI_TBSS_MD_Medial_lemniscus_R	Mean MD (mean diffusivity) in medial lemniscus (right) on FA (fractional anisotropy) skeleton (from dMRI data)
MD in the left medial lemniscus	Brainstem tracts	WM tract MD	31356	IDP_dMRI_TBSS_MD_Medial_lemniscus_L	Mean MD (mean diffusivity) in medial lemniscus (left) on FA (fractional anisotropy) skeleton (from dMRI data)
MD in the right inferior cerebellar peduncle	Brainstem tracts	WM tract MD	31356	IDP_dMRI_TBSS_MD_Inferior_cerebellar_peduncle_R	Mean MD (mean diffusivity) in inferior cerebellar peduncle (right) on FA (fractional anisotropy) skeleton (from dMRI data)
MD in the left inferior cerebellar peduncle	Brainstem tracts	WM tract MD	31356	IDP_dMRI_TBSS_MD_Inferior_cerebellar_peduncle_L	Mean MD (mean diffusivity) in inferior cerebellar peduncle (left) on FA (fractional anisotropy) skeleton (from dMRI data)
MD in the right superior cerebellar peduncle	Brainstem tracts	WM tract MD	31356	IDP_dMRI_TBSS_MD_Superior_cerebellar_peduncle_R	Mean MD (mean diffusivity) in superior cerebellar peduncle (right) on FA (fractional anisotropy) skeleton (from dMRI data)
MD in the left superior cerebellar peduncle	Brainstem tracts	WM tract MD	31356	IDP_dMRI_TBSS_MD_Superior_cerebellar_peduncle_L	Mean MD (mean diffusivity) in superior cerebellar peduncle (left) on FA (fractional anisotropy) skeleton (from dMRI data)
MD in the right cerebral peduncle	Brainstem tracts	WM tract MD	31356	IDP_dMRI_TBSS_MD_Cerebral_peduncle_R	Mean MD (mean diffusivity) in cerebral peduncle (right) on FA (fractional anisotropy) skeleton (from dMRI data)
MD in the left cerebral peduncle	Brainstem tracts	WM tract MD	31356	IDP_dMRI_TBSS_MD_Cerebral_peduncle_L	Mean MD (mean diffusivity) in cerebral peduncle (left) on FA (fractional anisotropy) skeleton (from dMRI data)
MD in the anterior limb of the right internal capsule	Projection fibers	WM tract MD	31356	IDP_dMRI_TBSS_MD_Anterior_limb_of_internal_capsule_R	Mean MD (mean diffusivity) in anterior limb of internal capsule (right) on FA (fractional anisotropy) skeleton (from dMRI data)
MD in the anterior limb of the left internal capsule	Projection fibers	WM tract MD	31356	IDP_dMRI_TBSS_MD_Anterior_limb_of_internal_capsule_L	Mean MD (mean diffusivity) in anterior limb of internal capsule (left) on FA (fractional anisotropy) skeleton (from dMRI data)
MD in the posterior limb of the right internal capsule	Projection fibers	WM tract MD	31356	IDP_dMRI_TBSS_MD_Posterior_limb_of_internal_capsule_R	Mean MD (mean diffusivity) in posterior limb of internal capsule (right) on FA (fractional anisotropy) skeleton (from dMRI data)
MD in the posterior limb of the left internal capsule	Projection fibers	WM tract MD	31356	IDP_dMRI_TBSS_MD_Posterior_limb_of_internal_capsule_L	Mean MD (mean diffusivity) in posterior limb of internal capsule (left) on FA (fractional anisotropy) skeleton (from dMRI data)
MD in the retrolenticular part of the right internal capsule	Projection fibers	WM tract MD	31356	IDP_dMRI_TBSS_MD_Retrolenticular_part_of_internal_capsule_R	Mean MD (mean diffusivity) in retrolenticular part of internal capsule (right) on FA (fractional anisotropy) skeleton (from dMRI data)
MD in the retrolenticular part of the left internal capsule	Projection fibers	WM tract MD	31356	IDP_dMRI_TBSS_MD_Retrolenticular_part_of_internal_capsule_L	Mean MD (mean diffusivity) in retrolenticular part of internal capsule (left) on FA (fractional anisotropy) skeleton (from dMRI data)
MD in the right anterior corona radiata	Projection fibers	WM tract MD	31356	IDP_dMRI_TBSS_MD_Anterior_corona_radiata_R	Mean MD (mean diffusivity) in anterior corona radiata (right) on FA (fractional anisotropy) skeleton (from dMRI data)
MD in the left anterior corona radiata	Projection fibers	WM tract MD	31356	IDP_dMRI_TBSS_MD_Anterior_corona_radiata_L	Mean MD (mean diffusivity) in anterior corona radiata (left) on FA (fractional anisotropy) skeleton (from dMRI data)
MD in the right superior corona radiata	Projection fibers	WM tract MD	31356	IDP_dMRI_TBSS_MD_Superior_corona_radiata_R	Mean MD (mean diffusivity) in superior corona radiata (right) on FA (fractional anisotropy) skeleton (from dMRI data)
MD in the left superior corona radiata	Projection fibers	WM tract MD	31356	IDP_dMRI_TBSS_MD_Superior_corona_radiata_L	Mean MD (mean diffusivity) in superior corona radiata (left) on FA (fractional anisotropy) skeleton (from dMRI data)
MD in the right posterior corona radiata	Projection fibers	WM tract MD	31356	IDP_dMRI_TBSS_MD_Posterior_corona_radiata_R	Mean MD (mean diffusivity) in posterior corona radiata (right) on FA (fractional anisotropy) skeleton (from dMRI data)
MD in the left posterior corona radiata	Projection fibers	WM tract MD	31356	IDP_dMRI_TBSS_MD_Posterior_corona_radiata_L	Mean MD (mean diffusivity) in posterior corona radiata (left) on FA (fractional anisotropy) skeleton (from dMRI data)
MD in the right posterior thalamic radiation	Projection fibers	WM tract MD	31356	IDP_dMRI_TBSS_MD_Posterior_thalamic_radiation_R	Mean MD (mean diffusivity) in posterior thalamic radiation (right) on FA (fractional anisotropy) skeleton (from dMRI data)
MD in the left posterior thalamic radiation	Projection fibers	WM tract MD	31356	IDP_dMRI_TBSS_MD_Posterior_thalamic_radiation_L	Mean MD (mean diffusivity) in posterior thalamic radiation (left) on FA (fractional anisotropy) skeleton (from dMRI data)
MD in the right sagittal stratum	Association fibers	WM tract MD	31356	IDP_dMRI_TBSS_MD_Sagittal_stratum_R	Mean MD (mean diffusivity) in sagittal stratum (right) on FA (fractional anisotropy) skeleton (from dMRI data)
MD in the left sagittal stratum	Association fibers	WM tract MD	31356	IDP_dMRI_TBSS_MD_Sagittal_stratum_L	Mean MD (mean diffusivity) in sagittal stratum (left) on FA (fractional anisotropy) skeleton (from dMRI data)
MD in the right external capsule	Association fibers	WM tract MD	31356	IDP_dMRI_TBSS_MD_External_capsule_R	Mean MD (mean diffusivity) in external capsule (right) on FA (fractional anisotropy) skeleton (from dMRI data)
MD in the left external capsule	Association fibers	WM tract MD	31356	IDP_dMRI_TBSS_MD_External_capsule_L	Mean MD (mean diffusivity) in external capsule (left) on FA (fractional anisotropy) skeleton (from dMRI data)
MD in the right cingulum cingulate gyrus part	Limbic system fibers	WM tract MD	31356	IDP_dMRI_TBSS_MD_Cingulum_cingulate_gyrus_R	Mean MD (mean diffusivity) in cingulum cingulate gyrus (right) on FA (fractional anisotropy) skeleton (from dMRI data)
MD in the left cingulum cingulate gyrus part	Limbic system fibers	WM tract MD	31356	IDP_dMRI_TBSS_MD_Cingulum_cingulate_gyrus_L	Mean MD (mean diffusivity) in cingulum cingulate gyrus (left) on FA (fractional anisotropy) skeleton (from dMRI data)
MD in the right cingulum hippocampus	Limbic system fibers	WM tract MD	31356	IDP_dMRI_TBSS_MD_Cingulum_hippocampus_R	Mean MD (mean diffusivity) in cingulum hippocampus (right) on FA (fractional anisotropy) skeleton (from dMRI data)
MD in the left cingulum hippocampus	Limbic system fibers	WM tract MD	31356	IDP_dMRI_TBSS_MD_Cingulum_hippocampus_L	Mean MD (mean diffusivity) in cingulum hippocampus (left) on FA (fractional anisotropy) skeleton (from dMRI data)
MD in the right fornix and stria terminalis	Association fibers	WM tract MD	31356	IDP_dMRI_TBSS_MD_Fornix_cres+Stria_terminalis_R	Mean MD (mean diffusivity) in fornix cres+stria terminalis (right) on FA (fractional anisotropy) skeleton (from dMRI data)
MD in the left fornix and stria terminalis	Association fibers	WM tract MD	31356	IDP_dMRI_TBSS_MD_Fornix_cres+Stria_terminalis_L	Mean MD (mean diffusivity) in fornix cres+stria terminalis (left) on FA (fractional anisotropy) skeleton (from dMRI data)
MD in the right superior longitudinal fasciculus	Association fibers	WM tract MD	31356	IDP_dMRI_TBSS_MD_Superior_longitudinal_fasciculus_R	Mean MD (mean diffusivity) in superior longitudinal fasciculus (right) on FA (fractional anisotropy) skeleton (from dMRI data)
MD in the left superior longitudinal fasciculus	Association fibers	WM tract MD	31356	IDP_dMRI_TBSS_MD_Superior_longitudinal_fasciculus_L	Mean MD (mean diffusivity) in superior longitudinal fasciculus (left) on FA (fractional anisotropy) skeleton (from dMRI data)
MD in the right superior fronto-occipital fasciculus	Association fibers	WM tract MD	31356	IDP_dMRI_TBSS_MD_Superior_fronto-occipital_fasciculus_R	Mean MD (mean diffusivity) in superior fronto-occipital fasciculus (right) on FA (fractional anisotropy) skeleton (from dMRI data)
MD in the left superior fronto-occipital fasciculus	Association fibers	WM tract MD	31356	IDP_dMRI_TBSS_MD_Superior_fronto-occipital_fasciculus_L	Mean MD (mean diffusivity) in superior fronto-occipital fasciculus (left) on FA (fractional anisotropy) skeleton (from dMRI data)
MD in the right uncinate fasciculus	Association fibers	WM tract MD	31356	IDP_dMRI_TBSS_MD_Uncinate_fasciculus_R	Mean MD (mean diffusivity) in uncinate fasciculus (right) on FA (fractional anisotropy) skeleton (from dMRI data)
MD in the left uncinate fasciculus	Association fibers	WM tract MD	31356	IDP_dMRI_TBSS_MD_Uncinate_fasciculus_L	Mean MD (mean diffusivity) in uncinate fasciculus (left) on FA (fractional anisotropy) skeleton (from dMRI data)
MD in the right tapetum	Commissural fibers	WM tract MD	31356	IDP_dMRI_TBSS_MD_Tapetum_R	Mean MD (mean diffusivity) in tapetum (right) on FA (fractional anisotropy) skeleton (from dMRI data)
MD in the left tapetum	Commissural fibers	WM tract MD	31356	IDP_dMRI_TBSS_MD_Tapetum_L	Mean MD (mean diffusivity) in tapetum (left) on FA (fractional anisotropy) skeleton (from dMRI data)
MD in the left acoustic radiation	Projection fibers	WM tract MD	31355	IDP_dMRI_ProbtrackX_MD_ar_l	Weighted-mean MD (mean diffusivity) in tract left acoustic radiation (from dMRI data)
MD in the right acoustic radiation	Projection fibers	WM tract MD	31355	IDP_dMRI_ProbtrackX_MD_ar_r	Weighted-mean MD (mean diffusivity) in tract right acoustic radiation (from dMRI data)
MD in the left anterior thalamic radiation	Projection fibers	WM tract MD	31355	IDP_dMRI_ProbtrackX_MD_atr_l	Weighted-mean MD (mean diffusivity) in tract left anterior thalamic radiation (from dMRI data)
MD in the right anterior thalamic radiation	Projection fibers	WM tract MD	31355	IDP_dMRI_ProbtrackX_MD_atr_r	Weighted-mean MD (mean diffusivity) in tract right anterior thalamic radiation (from dMRI data)
MD in the forceps major	Commissural fibers	WM tract MD	31355	IDP_dMRI_ProbtrackX_MD_fma	Weighted-mean MD (mean diffusivity) in tract forceps major (from dMRI data)
MD in the forceps minor	Commissural fibers	WM tract MD	31355	IDP_dMRI_ProbtrackX_MD_fmi	Weighted-mean MD (mean diffusivity) in tract forceps minor (from dMRI data)
MD in the left inferior fronto-occipital fasciculus	Association fibers	WM tract MD	31355	IDP_dMRI_ProbtrackX_MD_ifo_l	Weighted-mean MD (mean diffusivity) in tract left inferior fronto-occipital fasciculus (from dMRI data)
MD in the right inferior fronto-occipital fasciculus	Association fibers	WM tract MD	31355	IDP_dMRI_ProbtrackX_MD_ifo_r	Weighted-mean MD (mean diffusivity) in tract right inferior fronto-occipital fasciculus (from dMRI data)
MD in the left inferior longitudinal fasciculus	Association fibers	WM tract MD	31355	IDP_dMRI_ProbtrackX_MD_ilf_l	Weighted-mean MD (mean diffusivity) in tract left inferior longitudinal fasciculus (from dMRI data)
MD in the right inferior longitudinal fasciculus	Association fibers	WM tract MD	31355	IDP_dMRI_ProbtrackX_MD_ilf_r	Weighted-mean MD (mean diffusivity) in tract right inferior longitudinal fasciculus (from dMRI data)
MD in the left superior thalamic radiation	Projection fibers	WM tract MD	31355	IDP_dMRI_ProbtrackX_MD_str_l	Weighted-mean MD (mean diffusivity) in tract left superior thalamic radiation (from dMRI data)
MD in the right superior thalamic radiation	Projection fibers	WM tract MD	31355	IDP_dMRI_ProbtrackX_MD_str_r	Weighted-mean MD (mean diffusivity) in tract right superior thalamic radiation (from dMRI data)
ICVF in the middle cerebellar peduncle	Brainstem tracts	WM tract ICVF	31355	IDP_dMRI_TBSS_ICVF_Middle_cerebellar_peduncle	Mean ICVF (intra-cellular volume fraction) in middle cerebellar peduncle on FA (fractional anisotropy) skeleton (from dMRI data)
ICVF in the pontine crossing tract	Projection fibers	WM tract ICVF	31355	IDP_dMRI_TBSS_ICVF_Pontine_crossing_tract	Mean ICVF (intra-cellular volume fraction) in pontine crossing tract on FA (fractional anisotropy) skeleton (from dMRI data)
ICVF in the genu of corpus callosum	Commissural fibers	WM tract ICVF	31355	IDP_dMRI_TBSS_ICVF_Genu_of_corpus_callosum	Mean ICVF (intra-cellular volume fraction) in genu of corpus callosum on FA (fractional anisotropy) skeleton (from dMRI data)
ICVF in the body of corpus callosum	Commissural fibers	WM tract ICVF	31355	IDP_dMRI_TBSS_ICVF_Body_of_corpus_callosum	Mean ICVF (intra-cellular volume fraction) in body of corpus callosum on FA (fractional anisotropy) skeleton (from dMRI data)
ICVF in the fornix	Commissural fibers	WM tract ICVF	31355	IDP_dMRI_TBSS_ICVF_Splenium_of_corpus_callosum	Mean ICVF (intra-cellular volume fraction) in splenium of corpus callosum on FA (fractional anisotropy) skeleton (from dMRI data)
ICVF in the fornix	Association fibers	WM tract ICVF	31355	IDP_dMRI_TBSS_ICVF_Fornix	Mean ICVF (intra-cellular volume fraction) in fornix on FA (fractional anisotropy) skeleton (from dMRI data)
ICVF in the right corticospinal tract	Brainstem tracts	WM tract ICVF	31355	IDP_dMRI_TBSS_ICVF_Corticospinal_tract_R	Mean ICVF (intra-cellular volume fraction) in corticospinal tract (right) on FA (fractional anisotropy) skeleton (from dMRI data)
ICVF in the left corticospinal tract	Brainstem tracts	WM tract ICVF	31355	IDP_dMRI_TBSS_ICVF_Corticospinal_tract_L	Mean ICVF (intra-cellular volume fraction) in corticospinal tract (left) on FA (fractional anisotropy) skeleton (from dMRI data)
ICVF in the right medial lemniscus	Brainstem tracts	WM tract ICVF	31355	IDP_dMRI_TBSS_ICVF_Medial_lemniscus_R	Mean ICVF (intra-cellular volume fraction) in medial lemniscus (right) on FA (fractional anisotropy) skeleton (from dMRI data)
ICVF in the left medial lemniscus	Brainstem tracts	WM tract ICVF	31355	IDP_dMRI_TBSS_ICVF_Medial_lemniscus_L	Mean ICVF (intra-cellular volume fraction) in medial lemniscus (left) on FA (fractional anisotropy) skeleton (from dMRI data)
ICVF in the right inferior cerebellar peduncle	Brainstem tracts	WM tract ICVF	31355	IDP_dMRI_TBSS_ICVF_Inferior_cerebellar_peduncle_R	Mean ICVF (intra-cellular volume fraction) in inferior cerebellar peduncle (right) on FA (fractional anisotropy) skeleton (from dMRI data)
ICVF in the left inferior cerebellar peduncle	Brainstem tracts	WM tract ICVF	31355	IDP_dMRI_TBSS_ICVF_Inferior_cerebellar_peduncle_L	Mean ICVF (intra-cellular volume fraction) in inferior cerebellar peduncle (left) on FA (fractional anisotropy) skeleton (from dMRI data)
ICVF in the right superior cerebellar peduncle	Brainstem tracts	WM tract ICVF	31355	IDP_dMRI_TBSS_ICVF_Superior_cerebellar_peduncle_R	Mean ICVF (intra-cellular volume fraction) in superior cerebellar peduncle (right) on FA (fractional anisotropy) skeleton (from dMRI data)
ICVF in the left superior cerebellar peduncle	Brainstem tracts	WM tract ICVF	31355	IDP_dMRI_TBSS_ICVF_Superior_cerebellar_peduncle_L	Mean ICVF (intra-cellular volume fraction) in superior cerebellar peduncle (left) on FA (fractional anisotropy) skeleton (from dMRI data)
ICVF in the right cerebral peduncle	Brainstem tracts	WM tract ICVF	31355	IDP_dMRI_TBSS_ICVF_Cerebral_peduncle_R	Mean ICVF (intra-cellular volume fraction) in cerebral peduncle (right) on FA (fractional anisotropy) skeleton (from dMRI data)
ICVF in the left cerebral peduncle	Brainstem tracts	WM tract ICVF	31355	IDP_dMRI_TBSS_ICVF_Cerebral_peduncle_L	Mean ICVF (intra-cellular volume fraction) in cerebral peduncle (left) on FA (fractional anisotropy) skeleton (from dMRI data)
ICVF in the anterior limb of the right internal capsule	Projection fibers	WM tract ICVF	31355	IDP_dMRI_TBSS_ICVF_Anterior_limb_of_internal_capsule_R	Mean ICVF (intra-cellular volume fraction) in anterior limb of internal capsule (right) on FA (fractional anisotropy) skeleton (from dMRI data)
ICVF in the anterior limb of the left internal capsule	Projection fibers	WM tract ICVF	31355	IDP_dMRI_TBSS_ICVF_Anterior_limb_of_internal_capsule_L	Mean ICVF (intra-cellular volume fraction) in anterior limb of internal capsule (left) on FA (fractional anisotropy) skeleton (from dMRI data)
ICVF in the posterior limb of the right internal capsule	Projection fibers	WM tract ICVF	31355	IDP_dMRI_TBSS_ICVF_Posterior_limb_of_internal_capsule_R	Mean ICVF (intra-cellular volume fraction) in posterior limb of internal capsule (right) on FA (fractional anisotropy) skeleton (from dMRI data)
ICVF in the posterior limb of the left internal capsule	Projection fibers	WM tract ICVF	31355	IDP_dMRI_TBSS_ICVF_Posterior_limb_of_internal_capsule_L	Mean ICVF (intra-cellular volume fraction) in posterior limb of internal capsule (left) on FA (fractional anisotropy) skeleton (from dMRI data)
ICVF in the retrolenticular part of the right internal capsule	Projection fibers	WM tract ICVF	31355	IDP_dMRI_TBSS_ICVF_Retrolenticular_part_of_internal_capsule_R	Mean ICVF (intra-cellular volume fraction) in retrolenticular part of internal capsule (right) on FA (fractional anisotropy) skeleton (from dMRI data)
ICVF in the retrolenticular part of the left internal capsule	Projection fibers	WM tract ICVF	31355	IDP_dMRI_TBSS_ICVF_Retrolenticular_part_of_internal_capsule_L	Mean ICVF (intra-cellular volume fraction) in retrolenticular part of internal capsule (left) on FA (fractional anisotropy) skeleton (from dMRI data)
ICVF in the right anterior corona radiata	Projection fibers	WM tract ICVF	31355	IDP_dMRI_TBSS_ICVF_Anterior_corona_radiata_R	Mean ICVF (intra-cellular volume fraction) in anterior corona radiata (right) on FA (fractional anisotropy) skeleton (from dMRI data)
ICVF in the left anterior corona radiata	Projection fibers	WM tract ICVF	31355	IDP_dMRI_TBSS_ICVF_Anterior_corona_radiata_L	Mean ICVF (intra-cellular volume fraction) in anterior corona radiata (left) on FA (fractional anisotropy) skeleton (from dMRI data)
ICVF in the right superior corona radiata	Projection fibers	WM tract ICVF	31355	IDP_dMRI_TBSS_ICVF_Superior_corona_radiata_R	Mean ICVF (intra-cellular volume fraction) in superior corona radiata (right) on FA (fractional anisotropy) skeleton (from dMRI data)
ICVF in the left superior corona radiata	Projection fibers	WM tract ICVF	31355	IDP_dMRI_TBSS_ICVF_Superior_corona_radiata_L	Mean ICVF (intra-cellular volume fraction) in superior corona radiata (left) on FA (fractional anisotropy) skeleton (from dMRI data)
ICVF in the right posterior corona radiata	Projection fibers	WM tract ICVF	31355	IDP_dMRI_TBSS_ICVF_Posterior_corona_radiata_R	Mean ICVF (intra-cellular volume fraction) in posterior corona radiata (right) on FA (fractional anisotropy) skeleton (from dMRI data)
ICVF in the left posterior corona radiata	Projection fibers	WM tract ICVF	31355	IDP_dMRI_TBSS_ICVF_Posterior_corona_radiata_L	Mean ICVF (intra-cellular volume fraction) in posterior corona radiata (left) on FA (fractional anisotropy) skeleton (from dMRI data)
ICVF in the right posterior thalamic radiation	Projection fibers	WM tract ICVF	31355	IDP_dMRI_TBSS_ICVF_Posterior_thalamic_radiation_R	Mean ICVF (intra-cellular volume fraction) in posterior thalamic radiation (right) on FA (fractional anisotropy) skeleton (from dMRI data)
ICVF in the left posterior thalamic radiation	Projection fibers	WM tract ICVF	31355	IDP_dMRI_TBSS_ICVF_Posterior_thalamic_radiation_L	Mean ICVF (intra-cellular volume fraction) in posterior thalamic radiation (left) on FA (fractional anisotropy) skeleton (from dMRI data)
ICVF in the right sagittal stratum	Association fibers	WM tract ICVF	31355	IDP_dMRI_TBSS_ICVF_Sagittal_stratum_R	Mean ICVF (intra-cellular volume fraction) in sagittal stratum (right) on FA (fractional anisotropy) skeleton (from dMRI data)
ICVF in the left sagittal stratum	Association fibers	WM tract ICVF	31355	IDP_dMRI_TBSS_ICVF_Sagittal_stratum_L	Mean ICVF (intra-cellular volume fraction) in sagittal stratum (left) on FA (fractional anisotropy) skeleton (from dMRI data)
ICVF in the right external capsule	Association fibers	WM tract ICVF	31355	IDP_dMRI_TBSS_ICVF_External_capsule_R	Mean ICVF (intra-cellular volume fraction) in external capsule (right) on FA (fractional anisotropy) skeleton (from dMRI data)
ICVF in the left external capsule	Association fibers	WM tract ICVF	31355	IDP_dMRI_TBSS_ICVF_External_capsule_L	Mean ICVF (intra-cellular volume fraction) in external capsule (left) on FA (fractional anisotropy) skeleton (from dMRI data)
ICVF in the right cingulum cingulate gyrus part	Limbic system fibers	WM tract ICVF	31355	IDP_dMRI_TBSS_ICVF_Cingulum_cingulate_gyrus_R	Mean ICVF (intra-cellular volume fraction) in cingulum cingulate gyrus (right) on FA (fractional anisotropy) skeleton (from dMRI data)
ICVF in the left cingulum cingulate gyrus part	Limbic system fibers	WM tract ICVF	31355	IDP_dMRI_TBSS_ICVF_Cingulum_cingulate_gyrus_L	Mean ICVF (intra-cellular volume fraction) in cingulum cingulate gyrus (left) on FA (fractional anisotropy) skeleton (from dMRI data)
ICVF in the right cingulum hippocampus	Limbic system fibers	WM tract ICVF	31355	IDP_dMRI_TBSS_ICVF_Cingulum_hippocampus_R	Mean ICVF (intra-cellular volume fraction) in cingulum hippocampus (right) on FA (fractional anisotropy) skeleton (from dMRI data)
ICVF in the left cingulum hippocampus	Limbic system fibers	WM tract ICVF	31355	IDP_dMRI_TBSS_ICVF_Cingulum_hippocampus_L	Mean ICVF (intra-cellular volume fraction) in cingulum hippocampus (left) on FA (fractional anisotropy) skeleton (from dMRI data)
ICVF in the right fornix and stria terminalis	Association fibers	WM tract ICVF	31355	IDP_dMRI_TBSS_ICVF_Fornix_cres+Stria_terminalis_R	Mean ICVF (intra-cellular volume fraction) in fornix cres+stria terminalis (right) on FA (fractional anisotropy) skeleton (from dMRI data)
ICVF in the left fornix and stria terminalis	Association fibers	WM tract ICVF	31355	IDP_dMRI_TBSS_ICVF_Fornix_cres+Stria_terminalis_L	Mean ICVF (intra-cellular volume fraction) in fornix cres+stria terminalis (left) on FA (fractional anisotropy) skeleton (from dMRI data)
ICVF in the right superior longitudinal fasciculus	Association fibers	WM tract ICVF	31355	IDP_dMRI_TBSS_ICVF_Superior_longitudinal_fasciculus_R	Mean ICVF (intra-cellular volume fraction) in superior longitudinal fasciculus (right) on FA (fractional anisotropy) skeleton (from dMRI data)
ICVF in the left superior longitudinal fasciculus	Association fibers	WM tract ICVF	31355	IDP_dMRI_TBSS_ICVF_Superior_longitudinal_fasciculus_L	Mean ICVF (intra-cellular volume fraction) in superior longitudinal fasciculus (left) on FA (fractional anisotropy) skeleton (from dMRI data)
ICVF in the right superior fronto-occipital fasciculus	Association fibers	WM tract ICVF	31355	IDP_dMRI_TBSS_ICVF_Superior_fronto-occipital_fasciculus_R	Mean ICVF (intra-cellular volume fraction) in superior fronto-occipital fasciculus (right) on FA (fractional anisotropy) skeleton (from dMRI data)
ICVF in the left superior fronto-occipital fasciculus	Association fibers	WM tract ICVF	31355	IDP_dMRI_TBSS_ICVF_Superior_fronto-occipital_fasciculus_L	Mean ICVF (intra-cellular volume fraction) in superior fronto-occipital fasciculus (left) on FA (fractional anisotropy) skeleton (from dMRI data)
ICVF in the right uncinate fasciculus	Association fibers	WM tract ICVF	31355	IDP_dMRI_TBSS_ICVF_Uncinate_fasciculus_R	Mean ICVF (intra-cellular volume fraction) in uncinate fasciculus (right) on FA (fractional anisotropy) skeleton (from dMRI data)
ICVF in the left uncinate fasciculus	Association fibers	WM tract ICVF	31355	IDP_dMRI_TBSS_ICVF_Uncinate_fasciculus_L	Mean ICVF (intra-cellular volume fraction) in uncinate fasciculus (left) on FA (fractional anisotropy) skeleton (from dMRI data)
ICVF in the right tapetum	Commissural fibers	WM tract ICVF	31355	IDP_dMRI_TBSS_ICVF_Tapetum_R	Mean ICVF (intra-cellular volume fraction) in tapetum (right) on FA (fractional anisotropy) skeleton (from dMRI data)
ICVF in the left tapetum	Commissural fibers	WM tract ICVF	31355	IDP_dMRI_TBSS_ICVF_Tapetum_L	Mean ICVF (intra-cellular volume fraction) in tapetum (left) on FA (fractional anisotropy) skeleton (from dMRI data)
ICVF in the left acoustic radiation	Projection fibers	WM tract ICVF	31354	IDP_dMRI_ProbtrackX_ICVF_ar_l	Weighted-mean ICVF (intra-cellular volume fraction) in tract left acoustic radiation (from dMRI data)
ICVF in the right acoustic radiation	Projection fibers	WM tract ICVF	31354	IDP_dMRI_ProbtrackX_ICVF_ar_r	Weighted-mean ICVF (intra-cellular volume fraction) in tract right acoustic radiation (from dMRI data)
ICVF in the left anterior thalamic radiation	Projection fibers	WM tract ICVF	31354	IDP_dMRI_ProbtrackX_ICVF_atr_l	Weighted-mean ICVF (intra-cellular volume fraction) in tract left anterior thalamic radiation (from dMRI data)
ICVF in the right anterior thalamic radiation	Projection fibers	WM tract ICVF	31354	IDP_dMRI_ProbtrackX_ICVF_atr_r	Weighted-mean ICVF (intra-cellular volume fraction) in tract right anterior thalamic radiation (from dMRI data)
ICVF in the forceps major	Commissural fibers	WM tract ICVF	31354	IDP_dMRI_ProbtrackX_ICVF_fma	Weighted-mean ICVF (intra-cellular volume fraction) in tract forceps major (from dMRI data)
ICVF in the forceps minor	Commissural fibers	WM tract ICVF	31354	IDP_dMRI_ProbtrackX_ICVF_fmi	Weighted-mean ICVF (intra-cellular volume fraction) in tract forceps minor (from dMRI data)
ICVF in the left inferior fronto-occipital fasciculus	Association fibers	WM tract ICVF	31354	IDP_dMRI_ProbtrackX_ICVF_ifo_l	Weighted-mean ICVF (intra-cellular volume fraction) in tract left inferior fronto-occipital fasciculus (from dMRI data)
ICVF in the right inferior fronto-occipital fasciculus	Association fibers	WM tract ICVF	31354	IDP_dMRI_ProbtrackX_ICVF_ifo_r	Weighted-mean ICVF (intra-cellular volume fraction) in tract right inferior fronto-occipital fasciculus (from dMRI data)
ICVF in the left inferior longitudinal fasciculus	Association fibers	WM tract ICVF	31354	IDP_dMRI_ProbtrackX_ICVF_ilf_l	Weighted-mean ICVF (intra-cellular volume fraction) in tract left inferior longitudinal fasciculus (from dMRI data)
ICVF in the right inferior longitudinal fasciculus	Association fibers	WM tract ICVF	31354	IDP_dMRI_ProbtrackX_ICVF_ilf_r	Weighted-mean ICVF (intra-cellular volume fraction) in tract right inferior longitudinal fasciculus (from dMRI data)
ICVF in the left superior thalamic radiation	Projection fibers	WM tract ICVF	31354	IDP_dMRI_ProbtrackX_ICVF_str_l	Weighted-mean ICVF (intra-cellular volume fraction) in tract left superior thalamic radiation (from dMRI data)
ICVF in the right superior thalamic radiation	Projection fibers	WM tract ICVF	31354	IDP_dMRI_ProbtrackX_ICVF_str_r	Weighted-mean ICVF (intra-cellular volume fraction) in tract right superior thalamic radiation (from dMRI data)
OD in the middle cerebellar peduncle	Brainstem tracts	WM tract OD	31355	IDP_dMRI_TBSS_OD_Middle_cerebellar_peduncle	Mean OD (orientation dispersion index) in middle cerebellar peduncle on FA (fractional anisotropy) skeleton (from dMRI data)
OD in the pontine crossing tract	Projection fibers	WM tract OD	31355	IDP_dMRI_TBSS_OD_Pontine_crossing_tract	Mean OD (orientation dispersion index) in pontine crossing tract on FA (fractional anisotropy) skeleton (from dMRI data)
OD in the genu of corpus callosum	Commissural fibers	WM tract OD	31355	IDP_dMRI_TBSS_OD_Genu_of_corpus_callosum	Mean OD (orientation dispersion index) in genu of corpus callosum on FA (fractional anisotropy) skeleton (from dMRI data)
OD in the body of corpus callosum	Commissural fibers	WM tract OD	31355	IDP_dMRI_TBSS_OD_Body_of_corpus_callosum	Mean OD (orientation dispersion index) in body of corpus callosum on FA (fractional anisotropy) skeleton (from dMRI data)
OD in the fornix	Commissural fibers	WM tract OD	31355	IDP_dMRI_TBSS_OD_Splenium_of_corpus_callosum	Mean OD (orientation dispersion index) in splenium of corpus callosum on FA (fractional anisotropy) skeleton (from dMRI data)
OD in the fornix	Association fibers	WM tract OD	31355	IDP_dMRI_TBSS_OD_Fornix	Mean OD (orientation dispersion index) in fornix on FA (fractional anisotropy) skeleton (from dMRI data)
OD in the right corticospinal tract	Brainstem tracts	WM tract OD	31355	IDP_dMRI_TBSS_OD_Corticospinal_tract_R	Mean OD (orientation dispersion index) in corticospinal tract (right) on FA (fractional anisotropy) skeleton (from dMRI data)
OD in the left corticospinal tract	Brainstem tracts	WM tract OD	31355	IDP_dMRI_TBSS_OD_Corticospinal_tract_L	Mean OD (orientation dispersion index) in corticospinal tract (left) on FA (fractional anisotropy) skeleton (from dMRI data)
OD in the right medial lemniscus	Brainstem tracts	WM tract OD	31355	IDP_dMRI_TBSS_OD_Medial_lemniscus_R	Mean OD (orientation dispersion index) in medial lemniscus (right) on FA (fractional anisotropy) skeleton (from dMRI data)
OD in the left medial lemniscus	Brainstem tracts	WM tract OD	31355	IDP_dMRI_TBSS_OD_Medial_lemniscus_L	Mean OD (orientation dispersion index) in medial lemniscus (left) on FA (fractional anisotropy) skeleton (from dMRI data)
OD in the right inferior cerebellar peduncle	Brainstem tracts	WM tract OD	31355	IDP_dMRI_TBSS_OD_Inferior_cerebellar_peduncle_R	Mean OD (orientation dispersion index) in inferior cerebellar peduncle (right) on FA (fractional anisotropy) skeleton (from dMRI data)
OD in the left inferior cerebellar peduncle	Brainstem tracts	WM tract OD	31355	IDP_dMRI_TBSS_OD_Inferior_cerebellar_peduncle_L	Mean OD (orientation dispersion index) in inferior cerebellar peduncle (left) on FA (fractional anisotropy) skeleton (from dMRI data)
OD in the right superior cerebellar peduncle	Brainstem tracts	WM tract OD	31355	IDP_dMRI_TBSS_OD_Superior_cerebellar_peduncle_R	Mean OD (orientation dispersion index) in superior cerebellar peduncle (right) on FA (fractional anisotropy) skeleton (from dMRI data)
OD in the left superior cerebellar peduncle	Brainstem tracts	WM tract OD	31355	IDP_dMRI_TBSS_OD_Superior_cerebellar_peduncle_L	Mean OD (orientation dispersion index) in superior cerebellar peduncle (left) on FA (fractional anisotropy) skeleton (from dMRI data)
OD in the right cerebral peduncle	Brainstem tracts	WM tract OD	31355	IDP_dMRI_TBSS_OD_Cerebral_peduncle_R	Mean OD (orientation dispersion index) in cerebral peduncle (right) on FA (fractional anisotropy) skeleton (from dMRI data)
OD in the left cerebral peduncle	Brainstem tracts	WM tract OD	31355	IDP_dMRI_TBSS_OD_Cerebral_peduncle_L	Mean OD (orientation dispersion index) in cerebral peduncle (left) on FA (fractional anisotropy) skeleton (from dMRI data)
OD in the anterior limb of the right internal capsule	Projection fibers	WM tract OD	31355	IDP_dMRI_TBSS_OD_Anterior_limb_of_internal_capsule_R	Mean OD (orientation dispersion index) in anterior limb of internal capsule (right) on FA (fractional anisotropy) skeleton (from dMRI data)
OD in the anterior limb of the left internal capsule	Projection fibers	WM tract OD	31355	IDP_dMRI_TBSS_OD_Anterior_limb_of_internal_capsule_L	Mean OD (orientation dispersion index) in anterior limb of internal capsule (left) on FA (fractional anisotropy) skeleton (from dMRI data)
OD in the posterior limb of the right internal capsule	Projection fibers	WM tract OD	31355	IDP_dMRI_TBSS_OD_Posterior_limb_of_internal_capsule_R	Mean OD (orientation dispersion index) in posterior limb of internal capsule (right) on FA (fractional anisotropy) skeleton (from dMRI data)
OD in the posterior limb of the left internal capsule	Projection fibers	WM tract OD	31355	IDP_dMRI_TBSS_OD_Posterior_limb_of_internal_capsule_L	Mean OD (orientation dispersion index) in posterior limb of internal capsule (left) on FA (fractional anisotropy) skeleton (from dMRI data)
OD in the retrolenticular part of the right internal capsule	Projection fibers	WM tract OD	31355	IDP_dMRI_TBSS_OD_Retrolenticular_part_of_internal_capsule_R	Mean OD (orientation dispersion index) in retrolenticular part of internal capsule (right) on FA (fractional anisotropy) skeleton (from dMRI data)
OD in the retrolenticular part of the left internal capsule	Projection fibers	WM tract OD	31355	IDP_dMRI_TBSS_OD_Retrolenticular_part_of_internal_capsule_L	Mean OD (orientation dispersion index) in retrolenticular part of internal capsule (left) on FA (fractional anisotropy) skeleton (from dMRI data)
OD in the right anterior corona radiata	Projection fibers	WM tract OD	31355	IDP_dMRI_TBSS_OD_Anterior_corona_radiata_R	Mean OD (orientation dispersion index) in anterior corona radiata (right) on FA (fractional anisotropy) skeleton (from dMRI data)
OD in the left anterior corona radiata	Projection fibers	WM tract OD	31355	IDP_dMRI_TBSS_OD_Anterior_corona_radiata_L	Mean OD (orientation dispersion index) in anterior corona radiata (left) on FA (fractional anisotropy) skeleton (from dMRI data)
OD in the right superior corona radiata	Projection fibers	WM tract OD	31355	IDP_dMRI_TBSS_OD_Superior_corona_radiata_R	Mean OD (orientation dispersion index) in superior corona radiata (right) on FA (fractional anisotropy) skeleton (from dMRI data)
OD in the left superior corona radiata	Projection fibers	WM tract OD	31355	IDP_dMRI_TBSS_OD_Superior_corona_radiata_L	Mean OD (orientation dispersion index) in superior corona radiata (left) on FA (fractional anisotropy) skeleton (from dMRI data)
OD in the right posterior corona radiata	Projection fibers	WM tract OD	31355	IDP_dMRI_TBSS_OD_Posterior_corona_radiata_R	Mean OD (orientation dispersion index) in posterior corona radiata (right) on FA (fractional anisotropy) skeleton (from dMRI data)
OD in the left posterior corona radiata	Projection fibers	WM tract OD	31355	IDP_dMRI_TBSS_OD_Posterior_corona_radiata_L	Mean OD (orientation dispersion index) in posterior corona radiata (left) on FA (fractional anisotropy) skeleton (from dMRI data)
OD in the right posterior thalamic radiation	Projection fibers	WM tract OD	31355	IDP_dMRI_TBSS_OD_Posterior_thalamic_radiation_R	Mean OD (orientation dispersion index) in posterior thalamic radiation (right) on FA (fractional anisotropy) skeleton (from dMRI data)
OD in the left posterior thalamic radiation	Projection fibers	WM tract OD	31355	IDP_dMRI_TBSS_OD_Posterior_thalamic_radiation_L	Mean OD (orientation dispersion index) in posterior thalamic radiation (left) on FA (fractional anisotropy) skeleton (from dMRI data)
OD in the right sagittal stratum	Association fibers	WM tract OD	31355	IDP_dMRI_TBSS_OD_Sagittal_stratum_R	Mean OD (orientation dispersion index) in sagittal stratum (right) on FA (fractional anisotropy) skeleton (from dMRI data)
OD in the left sagittal stratum	Association fibers	WM tract OD	31355	IDP_dMRI_TBSS_OD_Sagittal_stratum_L	Mean OD (orientation dispersion index) in sagittal stratum (left) on FA (fractional anisotropy) skeleton (from dMRI data)
OD in the right external capsule	Association fibers	WM tract OD	31355	IDP_dMRI_TBSS_OD_External_capsule_R	Mean OD (orientation dispersion index) in external capsule (right) on FA (fractional anisotropy) skeleton (from dMRI data)
OD in the left external capsule	Association fibers	WM tract OD	31355	IDP_dMRI_TBSS_OD_External_capsule_L	Mean OD (orientation dispersion index) in external capsule (left) on FA (fractional anisotropy) skeleton (from dMRI data)
OD in the right cingulum cingulate gyrus part	Limbic system fibers	WM tract OD	31355	IDP_dMRI_TBSS_OD_Cingulum_cingulate_gyrus_R	Mean OD (orientation dispersion index) in cingulum cingulate gyrus (right) on FA (fractional anisotropy) skeleton (from dMRI data)
OD in the left cingulum cingulate gyrus part	Limbic system fibers	WM tract OD	31355	IDP_dMRI_TBSS_OD_Cingulum_cingulate_gyrus_L	Mean OD (orientation dispersion index) in cingulum cingulate gyrus (left) on FA (fractional anisotropy) skeleton (from dMRI data)
OD in the right cingulum hippocampus	Limbic system fibers	WM tract OD	31355	IDP_dMRI_TBSS_OD_Cingulum_hippocampus_R	Mean OD (orientation dispersion index) in cingulum hippocampus (right) on FA (fractional anisotropy) skeleton (from dMRI data)
OD in the left cingulum hippocampus	Limbic system fibers	WM tract OD	31355	IDP_dMRI_TBSS_OD_Cingulum_hippocampus_L	Mean OD (orientation dispersion index) in cingulum hippocampus (left) on FA (fractional anisotropy) skeleton (from dMRI data)
OD in the right fornix and stria terminalis	Association fibers	WM tract OD	31355	IDP_dMRI_TBSS_OD_Fornix_cres+Stria_terminalis_R	Mean OD (orientation dispersion index) in fornix cres+stria terminalis (right) on FA (fractional anisotropy) skeleton (from dMRI data)
OD in the left fornix and stria terminalis	Association fibers	WM tract OD	31355	IDP_dMRI_TBSS_OD_Fornix_cres+Stria_terminalis_L	Mean OD (orientation dispersion index) in fornix cres+stria terminalis (left) on FA (fractional anisotropy) skeleton (from dMRI data)
OD in the right superior longitudinal fasciculus	Association fibers	WM tract OD	31355	IDP_dMRI_TBSS_OD_Superior_longitudinal_fasciculus_R	Mean OD (orientation dispersion index) in superior longitudinal fasciculus (right) on FA (fractional anisotropy) skeleton (from dMRI data)
OD in the left superior longitudinal fasciculus	Association fibers	WM tract OD	31355	IDP_dMRI_TBSS_OD_Superior_longitudinal_fasciculus_L	Mean OD (orientation dispersion index) in superior longitudinal fasciculus (left) on FA (fractional anisotropy) skeleton (from dMRI data)
OD in the right superior fronto-occipital fasciculus	Association fibers	WM tract OD	31355	IDP_dMRI_TBSS_OD_Superior_fronto-occipital_fasciculus_R	Mean OD (orientation dispersion index) in superior fronto-occipital fasciculus (right) on FA (fractional anisotropy) skeleton (from dMRI data)
OD in the left superior fronto-occipital fasciculus	Association fibers	WM tract OD	31355	IDP_dMRI_TBSS_OD_Superior_fronto-occipital_fasciculus_L	Mean OD (orientation dispersion index) in superior fronto-occipital fasciculus (left) on FA (fractional anisotropy) skeleton (from dMRI data)
OD in the right uncinate fasciculus	Association fibers	WM tract OD	31355	IDP_dMRI_TBSS_OD_Uncinate_fasciculus_R	Mean OD (orientation dispersion index) in uncinate fasciculus (right) on FA (fractional anisotropy) skeleton (from dMRI data)
OD in the left uncinate fasciculus	Association fibers	WM tract OD	31355	IDP_dMRI_TBSS_OD_Uncinate_fasciculus_L	Mean OD (orientation dispersion index) in uncinate fasciculus (left) on FA (fractional anisotropy) skeleton (from dMRI data)
OD in the right tapetum	Commissural fibers	WM tract OD	31355	IDP_dMRI_TBSS_OD_Tapetum_R	Mean OD (orientation dispersion index) in tapetum (right) on FA (fractional anisotropy) skeleton (from dMRI data)
OD in the left tapetum	Commissural fibers	WM tract OD	31355	IDP_dMRI_TBSS_OD_Tapetum_L	Mean OD (orientation dispersion index) in tapetum (left) on FA (fractional anisotropy) skeleton (from dMRI data)
OD in the left acoustic radiation	Projection fibers	WM tract OD	31354	IDP_dMRI_ProbtrackX_OD_ar_l	Weighted-mean OD (orientation dispersion index) in tract left acoustic radiation (from dMRI data)
OD in the right acoustic radiation	Projection fibers	WM tract OD	31354	IDP_dMRI_ProbtrackX_OD_ar_r	Weighted-mean OD (orientation dispersion index) in tract right acoustic radiation (from dMRI data)
OD in the left anterior thalamic radiation	Projection fibers	WM tract OD	31354	IDP_dMRI_ProbtrackX_OD_atr_l	Weighted-mean OD (orientation dispersion index) in tract left anterior thalamic radiation (from dMRI data)
OD in the right anterior thalamic radiation	Projection fibers	WM tract OD	31354	IDP_dMRI_ProbtrackX_OD_atr_r	Weighted-mean OD (orientation dispersion index) in tract right anterior thalamic radiation (from dMRI data)
OD in the forceps major	Commissural fibers	WM tract OD	31354	IDP_dMRI_ProbtrackX_OD_fma	Weighted-mean OD (orientation dispersion index) in tract forceps major (from dMRI data)
OD in the forceps minor	Commissural fibers	WM tract OD	31354	IDP_dMRI_ProbtrackX_OD_fmi	Weighted-mean OD (orientation dispersion index) in tract forceps minor (from dMRI data)
OD in the left inferior fronto-occipital fasciculus	Association fibers	WM tract OD	31354	IDP_dMRI_ProbtrackX_OD_ifo_l	Weighted-mean OD (orientation dispersion index) in tract left inferior fronto-occipital fasciculus (from dMRI data)
OD in the right inferior fronto-occipital fasciculus	Association fibers	WM tract OD	31354	IDP_dMRI_ProbtrackX_OD_ifo_r	Weighted-mean OD (orientation dispersion index) in tract right inferior fronto-occipital fasciculus (from dMRI data)
OD in the left inferior longitudinal fasciculus	Association fibers	WM tract OD	31354	IDP_dMRI_ProbtrackX_OD_ilf_l	Weighted-mean OD (orientation dispersion index) in tract left inferior longitudinal fasciculus (from dMRI data)
OD in the right inferior longitudinal fasciculus	Association fibers	WM tract OD	31354	IDP_dMRI_ProbtrackX_OD_ilf_r	Weighted-mean OD (orientation dispersion index) in tract right inferior longitudinal fasciculus (from dMRI data)
OD in the left superior thalamic radiation	Projection fibers	WM tract OD	31354	IDP_dMRI_ProbtrackX_OD_str_l	Weighted-mean OD (orientation dispersion index) in tract left superior thalamic radiation (from dMRI data)
OD in the right superior thalamic radiation	Projection fibers	WM tract OD	31354	IDP_dMRI_ProbtrackX_OD_str_r	Weighted-mean OD (orientation dispersion index) in tract right superior thalamic radiation (from dMRI data)
ISOVF in the middle cerebellar peduncle	Brainstem tracts	WM tract ISOVF	31355	IDP_dMRI_TBSS_ISOVF_Middle_cerebellar_peduncle	Mean ISOVF (isotropic or free water volume fraction) in middle cerebellar peduncle on FA (fractional anisotropy) skeleton (from dMRI data)
ISOVF in the pontine crossing tract	Projection fibers	WM tract ISOVF	31355	IDP_dMRI_TBSS_ISOVF_Pontine_crossing_tract	Mean ISOVF (isotropic or free water volume fraction) in pontine crossing tract on FA (fractional anisotropy) skeleton (from dMRI data)
ISOVF in the genu of corpus callosum	Commissural fibers	WM tract ISOVF	31355	IDP_dMRI_TBSS_ISOVF_Genu_of_corpus_callosum	Mean ISOVF (isotropic or free water volume fraction) in genu of corpus callosum on FA (fractional anisotropy) skeleton (from dMRI data)
ISOVF in the body of corpus callosum	Commissural fibers	WM tract ISOVF	31355	IDP_dMRI_TBSS_ISOVF_Body_of_corpus_callosum	Mean ISOVF (isotropic or free water volume fraction) in body of corpus callosum on FA (fractional anisotropy) skeleton (from dMRI data)
ISOVF in the fornix	Commissural fibers	WM tract ISOVF	31355	IDP_dMRI_TBSS_ISOVF_Splenium_of_corpus_callosum	Mean ISOVF (isotropic or free water volume fraction) in splenium of corpus callosum on FA (fractional anisotropy) skeleton (from dMRI data)
ISOVF in the fornix	Association fibers	WM tract ISOVF	31355	IDP_dMRI_TBSS_ISOVF_Fornix	Mean ISOVF (isotropic or free water volume fraction) in fornix on FA (fractional anisotropy) skeleton (from dMRI data)
ISOVF in the right corticospinal tract	Brainstem tracts	WM tract ISOVF	31355	IDP_dMRI_TBSS_ISOVF_Corticospinal_tract_R	Mean ISOVF (isotropic or free water volume fraction) in corticospinal tract (right) on FA (fractional anisotropy) skeleton (from dMRI data)
ISOVF in the left corticospinal tract	Brainstem tracts	WM tract ISOVF	31355	IDP_dMRI_TBSS_ISOVF_Corticospinal_tract_L	Mean ISOVF (isotropic or free water volume fraction) in corticospinal tract (left) on FA (fractional anisotropy) skeleton (from dMRI data)
ISOVF in the right medial lemniscus	Brainstem tracts	WM tract ISOVF	31355	IDP_dMRI_TBSS_ISOVF_Medial_lemniscus_R	Mean ISOVF (isotropic or free water volume fraction) in medial lemniscus (right) on FA (fractional anisotropy) skeleton (from dMRI data)
ISOVF in the left medial lemniscus	Brainstem tracts	WM tract ISOVF	31355	IDP_dMRI_TBSS_ISOVF_Medial_lemniscus_L	Mean ISOVF (isotropic or free water volume fraction) in medial lemniscus (left) on FA (fractional anisotropy) skeleton (from dMRI data)
ISOVF in the right inferior cerebellar peduncle	Brainstem tracts	WM tract ISOVF	31355	IDP_dMRI_TBSS_ISOVF_Inferior_cerebellar_peduncle_R	Mean ISOVF (isotropic or free water volume fraction) in inferior cerebellar peduncle (right) on FA (fractional anisotropy) skeleton (from dMRI data)
ISOVF in the left inferior cerebellar peduncle	Brainstem tracts	WM tract ISOVF	31355	IDP_dMRI_TBSS_ISOVF_Inferior_cerebellar_peduncle_L	Mean ISOVF (isotropic or free water volume fraction) in inferior cerebellar peduncle (left) on FA (fractional anisotropy) skeleton (from dMRI data)
ISOVF in the right superior cerebellar peduncle	Brainstem tracts	WM tract ISOVF	31355	IDP_dMRI_TBSS_ISOVF_Superior_cerebellar_peduncle_R	Mean ISOVF (isotropic or free water volume fraction) in superior cerebellar peduncle (right) on FA (fractional anisotropy) skeleton (from dMRI data)
ISOVF in the left superior cerebellar peduncle	Brainstem tracts	WM tract ISOVF	31355	IDP_dMRI_TBSS_ISOVF_Superior_cerebellar_peduncle_L	Mean ISOVF (isotropic or free water volume fraction) in superior cerebellar peduncle (left) on FA (fractional anisotropy) skeleton (from dMRI data)
ISOVF in the right cerebral peduncle	Brainstem tracts	WM tract ISOVF	31355	IDP_dMRI_TBSS_ISOVF_Cerebral_peduncle_R	Mean ISOVF (isotropic or free water volume fraction) in cerebral peduncle (right) on FA (fractional anisotropy) skeleton (from dMRI data)
ISOVF in the left cerebral peduncle	Brainstem tracts	WM tract ISOVF	31355	IDP_dMRI_TBSS_ISOVF_Cerebral_peduncle_L	Mean ISOVF (isotropic or free water volume fraction) in cerebral peduncle (left) on FA (fractional anisotropy) skeleton (from dMRI data)
ISOVF in the anterior limb of the right internal capsule	Projection fibers	WM tract ISOVF	31355	IDP_dMRI_TBSS_ISOVF_Anterior_limb_of_internal_capsule_R	Mean ISOVF (isotropic or free water volume fraction) in anterior limb of internal capsule (right) on FA (fractional anisotropy) skeleton (from dMRI da
ISOVF in the anterior limb of the left internal capsule	Projection fibers	WM tract ISOVF	31355	IDP_dMRI_TBSS_ISOVF_Anterior_limb_of_internal_capsule_L	Mean ISOVF (isotropic or free water volume fraction) in anterior limb of internal capsule (left) on FA (fractional anisotropy) skeleton (from dMRI dat
ISOVF in the posterior limb of the right internal capsule	Projection fibers	WM tract ISOVF	31355	IDP_dMRI_TBSS_ISOVF_Posterior_limb_of_internal_capsule_R	Mean ISOVF (isotropic or free water volume fraction) in posterior limb of internal capsule (right) on FA (fractional anisotropy) skeleton (from dMRI d
ISOVF in the posterior limb of the left internal capsule	Projection fibers	WM tract ISOVF	31355	IDP_dMRI_TBSS_ISOVF_Posterior_limb_of_internal_capsule_L	Mean ISOVF (isotropic or free water volume fraction) in posterior limb of internal capsule (left) on FA (fractional anisotropy) skeleton (from dMRI da
ISOVF in the retrolenticular part of the right internal capsule	Projection fibers	WM tract ISOVF	31355	IDP_dMRI_TBSS_ISOVF_Retrolenticular_part_of_internal_capsule_R	Mean ISOVF (isotropic or free water volume fraction) in retrolenticular part of internal capsule (right) on FA (fractional anisotropy) skeleton (from
ISOVF in the retrolenticular part of the left internal capsule	Projection fibers	WM tract ISOVF	31355	IDP_dMRI_TBSS_ISOVF_Retrolenticular_part_of_internal_capsule_L	Mean ISOVF (isotropic or free water volume fraction) in retrolenticular part of internal capsule (left) on FA (fractional anisotropy) skeleton (from d
ISOVF in the right anterior corona radiata	Projection fibers	WM tract ISOVF	31355	IDP_dMRI_TBSS_ISOVF_Anterior_corona_radiata_R	Mean ISOVF (isotropic or free water volume fraction) in anterior corona radiata (right) on FA (fractional anisotropy) skeleton (from dMRI data)
ISOVF in the left anterior corona radiata	Projection fibers	WM tract ISOVF	31355	IDP_dMRI_TBSS_ISOVF_Anterior_corona_radiata_L	Mean ISOVF (isotropic or free water volume fraction) in anterior corona radiata (left) on FA (fractional anisotropy) skeleton (from dMRI data)
ISOVF in the right superior corona radiata	Projection fibers	WM tract ISOVF	31355	IDP_dMRI_TBSS_ISOVF_Superior_corona_radiata_R	Mean ISOVF (isotropic or free water volume fraction) in superior corona radiata (right) on FA (fractional anisotropy) skeleton (from dMRI data)
ISOVF in the left superior corona radiata	Projection fibers	WM tract ISOVF	31355	IDP_dMRI_TBSS_ISOVF_Superior_corona_radiata_L	Mean ISOVF (isotropic or free water volume fraction) in superior corona radiata (left) on FA (fractional anisotropy) skeleton (from dMRI data)
ISOVF in the right posterior corona radiata	Projection fibers	WM tract ISOVF	31355	IDP_dMRI_TBSS_ISOVF_Posterior_corona_radiata_R	Mean ISOVF (isotropic or free water volume fraction) in posterior corona radiata (right) on FA (fractional anisotropy) skeleton (from dMRI data)
ISOVF in the left posterior corona radiata	Projection fibers	WM tract ISOVF	31355	IDP_dMRI_TBSS_ISOVF_Posterior_corona_radiata_L	Mean ISOVF (isotropic or free water volume fraction) in posterior corona radiata (left) on FA (fractional anisotropy) skeleton (from dMRI data)
ISOVF in the right posterior thalamic radiation	Projection fibers	WM tract ISOVF	31355	IDP_dMRI_TBSS_ISOVF_Posterior_thalamic_radiation_R	Mean ISOVF (isotropic or free water volume fraction) in posterior thalamic radiation (right) on FA (fractional anisotropy) skeleton (from dMRI data)
ISOVF in the left posterior thalamic radiation	Projection fibers	WM tract ISOVF	31355	IDP_dMRI_TBSS_ISOVF_Posterior_thalamic_radiation_L	Mean ISOVF (isotropic or free water volume fraction) in posterior thalamic radiation (left) on FA (fractional anisotropy) skeleton (from dMRI data)
ISOVF in the right sagittal stratum	Association fibers	WM tract ISOVF	31355	IDP_dMRI_TBSS_ISOVF_Sagittal_stratum_R	Mean ISOVF (isotropic or free water volume fraction) in sagittal stratum (right) on FA (fractional anisotropy) skeleton (from dMRI data)
ISOVF in the left sagittal stratum	Association fibers	WM tract ISOVF	31355	IDP_dMRI_TBSS_ISOVF_Sagittal_stratum_L	Mean ISOVF (isotropic or free water volume fraction) in sagittal stratum (left) on FA (fractional anisotropy) skeleton (from dMRI data)
ISOVF in the right external capsule	Association fibers	WM tract ISOVF	31355	IDP_dMRI_TBSS_ISOVF_External_capsule_R	Mean ISOVF (isotropic or free water volume fraction) in external capsule (right) on FA (fractional anisotropy) skeleton (from dMRI data)
ISOVF in the left external capsule	Association fibers	WM tract ISOVF	31355	IDP_dMRI_TBSS_ISOVF_External_capsule_L	Mean ISOVF (isotropic or free water volume fraction) in external capsule (left) on FA (fractional anisotropy) skeleton (from dMRI data)
ISOVF in the right cingulum cingulate gyrus part	Limbic system fibers	WM tract ISOVF	31355	IDP_dMRI_TBSS_ISOVF_Cingulum_cingulate_gyrus_R	Mean ISOVF (isotropic or free water volume fraction) in cingulum cingulate gyrus (right) on FA (fractional anisotropy) skeleton (from dMRI data)
ISOVF in the left cingulum cingulate gyrus part	Limbic system fibers	WM tract ISOVF	31355	IDP_dMRI_TBSS_ISOVF_Cingulum_cingulate_gyrus_L	Mean ISOVF (isotropic or free water volume fraction) in cingulum cingulate gyrus (left) on FA (fractional anisotropy) skeleton (from dMRI data)
ISOVF in the right cingulum hippocampus	Limbic system fibers	WM tract ISOVF	31355	IDP_dMRI_TBSS_ISOVF_Cingulum_hippocampus_R	Mean ISOVF (isotropic or free water volume fraction) in cingulum hippocampus (right) on FA (fractional anisotropy) skeleton (from dMRI data)
ISOVF in the left cingulum hippocampus	Limbic system fibers	WM tract ISOVF	31355	IDP_dMRI_TBSS_ISOVF_Cingulum_hippocampus_L	Mean ISOVF (isotropic or free water volume fraction) in cingulum hippocampus (left) on FA (fractional anisotropy) skeleton (from dMRI data)
ISOVF in the right fornix and stria terminalis	Association fibers	WM tract ISOVF	31355	IDP_dMRI_TBSS_ISOVF_Fornix_cres+Stria_terminalis_R	Mean ISOVF (isotropic or free water volume fraction) in fornix cres+stria terminalis (right) on FA (fractional anisotropy) skeleton (from dMRI data)
ISOVF in the left fornix and stria terminalis	Association fibers	WM tract ISOVF	31355	IDP_dMRI_TBSS_ISOVF_Fornix_cres+Stria_terminalis_L	Mean ISOVF (isotropic or free water volume fraction) in fornix cres+stria terminalis (left) on FA (fractional anisotropy) skeleton (from dMRI data)
ISOVF in the right superior longitudinal fasciculus	Association fibers	WM tract ISOVF	31355	IDP_dMRI_TBSS_ISOVF_Superior_longitudinal_fasciculus_R	Mean ISOVF (isotropic or free water volume fraction) in superior longitudinal fasciculus (right) on FA (fractional anisotropy) skeleton (from dMRI dat
ISOVF in the left superior longitudinal fasciculus	Association fibers	WM tract ISOVF	31355	IDP_dMRI_TBSS_ISOVF_Superior_longitudinal_fasciculus_L	Mean ISOVF (isotropic or free water volume fraction) in superior longitudinal fasciculus (left) on FA (fractional anisotropy) skeleton (from dMRI data
ISOVF in the right superior fronto-occipital fasciculus	Association fibers	WM tract ISOVF	31355	IDP_dMRI_TBSS_ISOVF_Superior_fronto-occipital_fasciculus_R	Mean ISOVF (isotropic or free water volume fraction) in superior fronto-occipital fasciculus (right) on FA (fractional anisotropy) skeleton (from dMRI
ISOVF in the left superior fronto-occipital fasciculus	Association fibers	WM tract ISOVF	31355	IDP_dMRI_TBSS_ISOVF_Superior_fronto-occipital_fasciculus_L	Mean ISOVF (isotropic or free water volume fraction) in superior fronto-occipital fasciculus (left) on FA (fractional anisotropy) skeleton (from dMRI
ISOVF in the right uncinate fasciculus	Association fibers	WM tract ISOVF	31355	IDP_dMRI_TBSS_ISOVF_Uncinate_fasciculus_R	Mean ISOVF (isotropic or free water volume fraction) in uncinate fasciculus (right) on FA (fractional anisotropy) skeleton (from dMRI data)
ISOVF in the left uncinate fasciculus	Association fibers	WM tract ISOVF	31355	IDP_dMRI_TBSS_ISOVF_Uncinate_fasciculus_L	Mean ISOVF (isotropic or free water volume fraction) in uncinate fasciculus (left) on FA (fractional anisotropy) skeleton (from dMRI data)
ISOVF in the right tapetum	Commissural fibers	WM tract ISOVF	31355	IDP_dMRI_TBSS_ISOVF_Tapetum_R	Mean ISOVF (isotropic or free water volume fraction) in tapetum (right) on FA (fractional anisotropy) skeleton (from dMRI data)
ISOVF in the left tapetum	Commissural fibers	WM tract ISOVF	31355	IDP_dMRI_TBSS_ISOVF_Tapetum_L	Mean ISOVF (isotropic or free water volume fraction) in tapetum (left) on FA (fractional anisotropy) skeleton (from dMRI data)
ISOVF in the left acoustic radiation	Projection fibers	WM tract ISOVF	31354	IDP_dMRI_ProbtrackX_ISOVF_ar_l	Weighted-mean ISOVF (isotropic or free water volume fraction) in tract left acoustic radiation (from dMRI data)
ISOVF in the right acoustic radiation	Projection fibers	WM tract ISOVF	31354	IDP_dMRI_ProbtrackX_ISOVF_ar_r	Weighted-mean ISOVF (isotropic or free water volume fraction) in tract right acoustic radiation (from dMRI data)
ISOVF in the left anterior thalamic radiation	Projection fibers	WM tract ISOVF	31354	IDP_dMRI_ProbtrackX_ISOVF_atr_l	Weighted-mean ISOVF (isotropic or free water volume fraction) in tract left anterior thalamic radiation (from dMRI data)
ISOVF in the right anterior thalamic radiation	Projection fibers	WM tract ISOVF	31354	IDP_dMRI_ProbtrackX_ISOVF_atr_r	Weighted-mean ISOVF (isotropic or free water volume fraction) in tract right anterior thalamic radiation (from dMRI data)
ISOVF in the forceps major	Commissural fibers	WM tract ISOVF	31354	IDP_dMRI_ProbtrackX_ISOVF_fma	Weighted-mean ISOVF (isotropic or free water volume fraction) in tract forceps major (from dMRI data)
ISOVF in the forceps minor	Commissural fibers	WM tract ISOVF	31354	IDP_dMRI_ProbtrackX_ISOVF_fmi	Weighted-mean ISOVF (isotropic or free water volume fraction) in tract forceps minor (from dMRI data)
ISOVF in the left inferior fronto-occipital fasciculus	Association fibers	WM tract ISOVF	31354	IDP_dMRI_ProbtrackX_ISOVF_ifo_l	Weighted-mean ISOVF (isotropic or free water volume fraction) in tract left inferior fronto-occipital fasciculus (from dMRI data)
ISOVF in the right inferior fronto-occipital fasciculus	Association fibers	WM tract ISOVF	31354	IDP_dMRI_ProbtrackX_ISOVF_ifo_r	Weighted-mean ISOVF (isotropic or free water volume fraction) in tract right inferior fronto-occipital fasciculus (from dMRI data)
ISOVF in the left inferior longitudinal fasciculus	Association fibers	WM tract ISOVF	31354	IDP_dMRI_ProbtrackX_ISOVF_ilf_l	Weighted-mean ISOVF (isotropic or free water volume fraction) in tract left inferior longitudinal fasciculus (from dMRI data)
ISOVF in the right inferior longitudinal fasciculus	Association fibers	WM tract ISOVF	31354	IDP_dMRI_ProbtrackX_ISOVF_ilf_r	Weighted-mean ISOVF (isotropic or free water volume fraction) in tract right inferior longitudinal fasciculus (from dMRI data)
ISOVF in the left superior thalamic radiation	Projection fibers	WM tract ISOVF	31354	IDP_dMRI_ProbtrackX_ISOVF_str_l	Weighted-mean ISOVF (isotropic or free water volume fraction) in tract left superior thalamic radiation (from dMRI data)
ISOVF in the right superior thalamic radiation	Projection fibers	WM tract ISOVF	31354	IDP_dMRI_ProbtrackX_ISOVF_str_r	Weighted-mean ISOVF (isotropic or free water volume fraction) in tract right superior thalamic radiation (from dMRI data)

## Sheet: TableS3
Table S3. GWAS Summary-level data of brain and CSF metabolites
ChemID	Study.Accession	Reported.trait	SUPER_PATHWAY
CSF_X100000036	GCST90317902	3-methyl-2-oxovalerate	Amino Acid
CSF_X100000014	GCST90317903	hippurate	Xenobiotics
CSF_X100000007	GCST90317904	carnitine	Lipid
CSF_X100000039	GCST90317905	methionine sulfoxide	Amino Acid
CSF_X100000043	GCST90317906	4-acetamidophenylglucuronide	Xenobiotics
CSF_X100000042	GCST90317907	3-methylhistidine	Amino Acid
CSF_X100000096	GCST90317908	4-guanidinobutanoate	Amino Acid
CSF_X100000054	GCST90317909	5-hydroxylysine	Amino Acid
CSF_X100000125	GCST90317910	2'-deoxycytidine	Nucleotide
CSF_X100000112	GCST90317911	creatine phosphate	Amino Acid
CSF_X100000257	GCST90317912	glucuronate	Carbohydrate
CSF_X100000258	GCST90317913	glycerol 3-phosphate	Lipid
CSF_X100000265	GCST90317914	kynurenine	Amino Acid
CSF_X100000263	GCST90317915	imidazole lactate	Amino Acid
CSF_X100000282	GCST90317916	N-acetylglutamate	Amino Acid
CSF_X100000295	GCST90317917	tartarate	Xenobiotics
CSF_X100000299	GCST90317918	xanthosine	NA
CSF_X100000406	GCST90317919	ribitol	Carbohydrate
CSF_X100000409	GCST90317920	2-isopropylmalate	Xenobiotics
CSF_X100000442	GCST90317921	quinate	Xenobiotics
CSF_X100000437	GCST90317922	theophylline	Xenobiotics
CSF_X100000463	GCST90317923	indolelactate	Amino Acid
CSF_X100000467	GCST90317924	3-indoxyl sulfate	Amino Acid
CSF_X100000453	GCST90317925	paraxanthine	Xenobiotics
CSF_X100000491	GCST90317926	gamma-glutamylphenylalanine	Peptide
CSF_X100000551	GCST90317927	4-methyl-2-oxopentanoate	Amino Acid
CSF_X100000580	GCST90317928	1,5-anhydroglucitol (1,5-AG)	Carbohydrate
CSF_X100000657	GCST90317929	1,2-dipalmitoyl-GPC (16:0/16:0)	Lipid
CSF_X100000672	GCST90317930	1-myristoyl-2-palmitoyl-GPC (14:0/16:0)	Lipid
CSF_X100000445	GCST90317931	theobromine	Xenobiotics
CSF_X100000706	GCST90317932	alpha-hydroxyisocaproate	Amino Acid
CSF_X100000707	GCST90317933	maleate	Lipid
CSF_X100000708	GCST90317934	isovalerate (i5:0)	Amino Acid
CSF_X100000763	GCST90317935	5-methylcytidine	Nucleotide
CSF_X100000765	GCST90317936	levulinate (4-oxovalerate)	Xenobiotics
CSF_X100000773	GCST90317937	3-hydroxyoctanoate	Lipid
CSF_X100000774	GCST90317938	phenyllactate (PLA)	Amino Acid
CSF_X100000781	GCST90317939	hexanoylcarnitine (C6)	Lipid
CSF_X100000784	GCST90317940	theanine	Xenobiotics
CSF_X100000787	GCST90317941	N-acetylaspartate (NAA)	Amino Acid
CSF_X100000802	GCST90317942	acetylcarnitine (C2)	Lipid
CSF_X100000840	GCST90317943	tartronate (hydroxymalonate)	Xenobiotics
CSF_X100000841	GCST90317944	oxalate (ethanedioate)	Cofactors and Vitamins
CSF_X100000846	GCST90317945	erythritol	Xenobiotics
CSF_X100000936	GCST90317946	3-methyl-2-oxobutyrate	Amino Acid
CSF_X100000961	GCST90317947	homoarginine	Amino Acid
CSF_X100000998	GCST90317948	citramalate	Amino Acid
CSF_X100001006	GCST90317949	N-acetylglycine	Amino Acid
CSF_X100001007	GCST90317950	ribonate	Carbohydrate
CSF_X100001022	GCST90317951	threonate	Cofactors and Vitamins
CSF_X100001026	GCST90317952	galactonate	Carbohydrate
CSF_X100001034	GCST90317953	indoleacetate	Amino Acid
CSF_X100001051	GCST90317954	1-methylhistidine	Amino Acid
CSF_X100001055	GCST90317955	isobutyrylcarnitine (C4)	Amino Acid
CSF_X100001092	GCST90317956	trigonelline (N'-methylnicotinate)	Cofactors and Vitamins
CSF_X100001108	GCST90317957	3-methylxanthine	Xenobiotics
CSF_X100001121	GCST90317958	pyridoxate	Cofactors and Vitamins
CSF_X100001126	GCST90317959	gamma-glutamylvaline	Peptide
CSF_X100001148	GCST90317960	5-hydroxyhexanoate	Lipid
CSF_X100001153	GCST90317961	2-hydroxyadipate	Lipid
CSF_X100001162	GCST90317962	propionylcarnitine (C3)	Lipid
CSF_X100001167	GCST90317963	pro-hydroxy-pro	Amino Acid
CSF_X100001170	GCST90317964	3-hydroxy-2-ethylpropionate	Amino Acid
CSF_X100001178	GCST90317965	3-carboxy-4-methyl-5-propyl-2-furanpropanoate (CMPF)	Lipid
CSF_X100001208	GCST90317966	1-methyl-4-imidazoleacetate	Amino Acid
CSF_X100001247	GCST90317967	octanoylcarnitine (C8)	Lipid
CSF_X100001251	GCST90317968	decanoylcarnitine (C10)	Lipid
CSF_X100001253	GCST90317969	N-acetylglutamine	Amino Acid
CSF_X100001256	GCST90317970	N-acetylphenylalanine	Amino Acid
CSF_X100001257	GCST90317971	N-acetylasparagine	Amino Acid
CSF_X100001263	GCST90317972	1-palmitoyl-GPC (16:0)	Lipid
CSF_X100001266	GCST90317973	N-acetylarginine	Amino Acid
CSF_X100001267	GCST90317974	piperine	Xenobiotics
CSF_X100001271	GCST90317975	1-stearoyl-GPC (18:0)	Lipid
CSF_X100001272	GCST90317976	1-oleoyl-GPC (18:1)	Lipid
CSF_X100001274	GCST90317977	N-acetylthreonine	Amino Acid
CSF_X100001276	GCST90317978	N-acetylisoleucine	Amino Acid
CSF_X100001293	GCST90317979	N-acetylhistidine	Amino Acid
CSF_X100001296	GCST90317980	stachydrine	Xenobiotics
CSF_X100001300	GCST90317981	alpha-hydroxyisovalerate	Amino Acid
CSF_X100001313	GCST90317982	gamma-glutamylmethionine	Peptide
CSF_X100001310	GCST90317983	nicotinamide riboside	Cofactors and Vitamins
CSF_X100001314	GCST90317984	gamma-glutamylthreonine	Peptide
CSF_X100001315	GCST90317985	p-cresol sulfate	Xenobiotics
CSF_X100001359	GCST90317986	aconitate [cis or trans]	Energy
CSF_X100001320	GCST90317987	erythronate*	Carbohydrate
CSF_X100001386	GCST90317988	heme	Cofactors and Vitamins
CSF_X100001393	GCST90317989	isovalerylcarnitine (C5)	Amino Acid
CSF_X100001396	GCST90317990	7-methylxanthine	Xenobiotics
CSF_X100001403	GCST90317991	5-acetylamino-6-amino-3-methyluracil	Xenobiotics
CSF_X100001405	GCST90317992	1-methylxanthine	Xenobiotics
CSF_X100001409	GCST90317993	N1-methylinosine	Nucleotide
CSF_X100001412	GCST90317994	N2,N2-dimethylguanosine	Nucleotide
CSF_X100001415	GCST90317995	N6-carbamoylthreonyladenosine	Nucleotide
CSF_X100001416	GCST90317996	orotidine	Nucleotide
CSF_X100001417	GCST90317997	phenylacetylglutamine	Peptide
CSF_X100001425	GCST90317998	5,6-dihydrouridine	Nucleotide
CSF_X100001446	GCST90317999	5-methyluridine (ribothymidine)	Nucleotide
CSF_X100001426	GCST90318000	3-(3-amino-3-carboxypropyl)uridine*	Nucleotide
CSF_X100001456	GCST90318001	7-methylguanine	Nucleotide
CSF_X100001466	GCST90318002	3-methylcytidine	Nucleotide
CSF_X100001485	GCST90318003	gamma-glutamylisoleucine*	Peptide
CSF_X100001507	GCST90318004	4-hydroxybutyrate (GHB)	Lipid
CSF_X100001509	GCST90318005	2-methylbutyrylcarnitine (C5)	Amino Acid
CSF_X100001510	GCST90318006	phenol sulfate	Amino Acid
CSF_X100001538	GCST90318007	lidocaine	Xenobiotics
CSF_X100001540	GCST90318008	glutamine_degradant*	Partially Characterized Molecules
CSF_X100001541	GCST90318009	2-hydroxy-3-methylvalerate	Amino Acid
CSF_X100001550	GCST90318010	homostachydrine*	Xenobiotics
CSF_X100001593	GCST90318011	glutarylcarnitine (C5-DC)	Amino Acid
CSF_X100001586	GCST90318012	gulonate*	Cofactors and Vitamins
CSF_X100001594	GCST90318013	beta-hydroxyisovaleroylcarnitine	Amino Acid
CSF_X100001597	GCST90318014	tiglylcarnitine (C5:1-DC)	Amino Acid
CSF_X100001605	GCST90318015	catechol sulfate	Xenobiotics
CSF_X100001609	GCST90318016	7-alpha-hydroxy-3-oxo-4-cholestenoate (7-Hoca)	Lipid
CSF_X100001612	GCST90318017	N-acetyl-aspartyl-glutamate (NAAG)	Amino Acid
CSF_X100001620	GCST90318018	glycerophosphoethanolamine	Lipid
CSF_X100001621	GCST90318019	glycerophosphoinositol*	Lipid
CSF_X100001662	GCST90318020	deoxycarnitine	Lipid
CSF_X100001664	GCST90318021	N6-succinyladenosine	Nucleotide
CSF_X100001668	GCST90318022	1-ribosyl-imidazoleacetate*	Amino Acid
CSF_X100001730	GCST90318023	3,4-dihydroxybutyrate	Lipid
CSF_X100001734	GCST90318024	N6-acetyllysine	Amino Acid
CSF_X100001740	GCST90318025	mannitol/sorbitol	Carbohydrate
CSF_X100001743	GCST90318026	tryptophan betaine	Amino Acid
CSF_X100001791	GCST90318027	2-hydroxyacetaminophen sulfate*	Xenobiotics
CSF_X100001793	GCST90318028	2-methoxyacetaminophen sulfate*	Xenobiotics
CSF_X100001795	GCST90318029	2-methoxyacetaminophen glucuronide*	Xenobiotics
CSF_X100001810	GCST90318030	dimethylarginine (SDMA + ADMA)	Amino Acid
CSF_X100001859	GCST90318031	chiro-inositol	Lipid
CSF_X100001851	GCST90318032	N-acetylserine	Amino Acid
CSF_X100001869	GCST90318033	1-stearoyl-2-arachidonoyl-GPC (18:0/20:4)	Lipid
CSF_X100001925	GCST90318034	cyclo(leu-pro)	Peptide
CSF_X100001948	GCST90318035	succinylcarnitine (C4-DC)	Energy
CSF_X100001950	GCST90318036	bilirubin (E,E)*	Cofactors and Vitamins
CSF_X100001956	GCST90318037	N-methylproline	Amino Acid
CSF_X100001992	GCST90318038	androstenediol (3beta,17beta) disulfate (1)	Lipid
CSF_X100002070	GCST90318039	2-hydroxyglutarate	Lipid
CSF_X100002102	GCST90318040	N-acetyl-beta-alanine	Nucleotide
CSF_X100002103	GCST90318041	5-methylthioribose**	Amino Acid
CSF_X100002154	GCST90318042	ergothioneine	Xenobiotics
CSF_X100002204	GCST90318043	N-acetyl-3-methylhistidine*	Amino Acid
CSF_X100002107	GCST90318044	palmitoyl sphingomyelin (d18:1/16:0)	Lipid
CSF_X100002259	GCST90318045	cis-4-decenoylcarnitine (C10:1)	Lipid
CSF_X100002284	GCST90318046	2S,3R-dihydroxybutyrate	Lipid
CSF_X100002367	GCST90318047	2R,3R-dihydroxybutyrate	Lipid
CSF_X100002397	GCST90318048	alpha-ketoglutaramate*	Amino Acid
CSF_X100002405	GCST90318049	metformin	Xenobiotics
CSF_X100002458	GCST90318050	3-methylglutaconate	Amino Acid
CSF_X100002417	GCST90318051	2,3-dihydroxyisovalerate	Xenobiotics
CSF_X100002466	GCST90318052	cysteinylglycine disulfide*	Amino Acid
CSF_X100002462	GCST90318053	5-(galactosylhydroxy)-L-lysine	Amino Acid
CSF_X100002715	GCST90318054	norcotinine	Xenobiotics
CSF_X100002500	GCST90318055	formiminoglutamate	Amino Acid
CSF_X100002528	GCST90318056	sulfate*	Xenobiotics
CSF_X100002717	GCST90318057	hydroxycotinine	Xenobiotics
CSF_X100002719	GCST90318058	cotinine N-oxide	Xenobiotics
CSF_X100002749	GCST90318059	S-methylcysteine	Amino Acid
CSF_X100002784	GCST90318060	2-oxoarginine*	Amino Acid
CSF_X100002769	GCST90318061	argininate*	Amino Acid
CSF_X100002910	GCST90318062	1-methyl-5-imidazoleacetate	Amino Acid
CSF_X100002927	GCST90318063	S-methylcysteine sulfoxide	Amino Acid
CSF_X100003258	GCST90318064	2-O-methylascorbic acid	Cofactors and Vitamins
CSF_X100003064	GCST90318065	galactosylglycerol	Lipid
CSF_X100003260	GCST90318066	carboxyethyl-GABA	Amino Acid
CSF_X100003271	GCST90318067	beta-citrylglutamate	Amino Acid
CSF_X100003397	GCST90318068	trimethylamine N-oxide	Lipid
CSF_X100003415	GCST90318069	N6-methyllysine	Amino Acid
CSF_X100003444	GCST90318070	citalopram/escitalopram	Xenobiotics
CSF_X100003695	GCST90318071	mannonate*	Xenobiotics
CSF_X100003696	GCST90318072	succinimide	Xenobiotics
CSF_X100004059	GCST90318073	histidine betaine (hercynine)*	Xenobiotics
CSF_X100004111	GCST90318074	4-methylcatechol sulfate	Xenobiotics
CSF_X100004171	GCST90318075	carboxyibuprofen	Xenobiotics
CSF_X100004208	GCST90318076	guaiacol sulfate	Xenobiotics
CSF_X100004251	GCST90318077	dimethylmalonic acid	Lipid
CSF_X100004284	GCST90318078	dimethyl sulfone	Xenobiotics
CSF_X100004295	GCST90318079	2-piperidinone	Xenobiotics
CSF_X100004322	GCST90318080	2-aminophenol sulfate	Xenobiotics
CSF_X100004328	GCST90318081	sphingomyelin (d18:1/14:0, d16:1/16:0)*	Lipid
CSF_X100004329	GCST90318082	sphingomyelin (d18:2/16:0, d18:1/16:1)*	Lipid
CSF_X100004499	GCST90318083	6-oxopiperidine-2-carboxylate	Amino Acid
CSF_X100004509	GCST90318084	S-allylcysteine	Xenobiotics
CSF_X100004523	GCST90318085	N-delta-acetylornithine	Amino Acid
CSF_X100004541	GCST90318086	acisoga	Amino Acid
CSF_X100004542	GCST90318087	2-aminoheptanoate	Lipid
CSF_X100004561	GCST90318088	N-formylanthranilic acid	Amino Acid
CSF_X100004634	GCST90318089	3-methoxytyramine sulfate	Amino Acid
CSF_X100004635	GCST90318090	methionine sulfone	Amino Acid
CSF_X100005367	GCST90318091	N-acetylalliin	Xenobiotics
CSF_X100005373	GCST90318092	fructosyllysine	Amino Acid
CSF_X100005384	GCST90318093	O-sulfo-L-tyrosine	Xenobiotics
CSF_X100005466	GCST90318094	N-acetyltaurine	Amino Acid
CSF_X100005850	GCST90318095	3-methylglutarylcarnitine (2)	Amino Acid
CSF_X100005864	GCST90318096	methyl glucopyranoside (alpha + beta)	Xenobiotics
CSF_X100005986	GCST90318097	sphingomyelin (d18:1/24:1, d18:2/24:0)*	Lipid
CSF_X100006092	GCST90318098	tyramine O-sulfate	Amino Acid
CSF_X100006098	GCST90318099	3-hydroxypyridine sulfate	Xenobiotics
CSF_X100006115	GCST90318100	arabonate/xylonate	Carbohydrate
CSF_X100006191	GCST90318101	p-cresol glucuronide*	Amino Acid
CSF_X100006203	GCST90318102	acesulfame	Xenobiotics
CSF_X100006292	GCST90318103	sphingomyelin (d18:1/20:1, d18:2/20:0)*	Lipid
CSF_X100006290	GCST90318104	sphingomyelin (d18:1/20:0, d16:1/22:0)*	Lipid
CSF_X100006294	GCST90318105	behenoyl sphingomyelin (d18:1/22:0)*	Lipid
CSF_X100006295	GCST90318106	sphingomyelin (d18:1/22:1, d18:2/22:0, d16:1/24:1)*	Lipid
CSF_X100006361	GCST90318107	dopamine 3-O-sulfate	Amino Acid
CSF_X100006367	GCST90318108	3-hydroxyhexanoate	Lipid
CSF_X100006379	GCST90318109	C-glycosyltryptophan	Amino Acid
CSF_X100006430	GCST90318110	arabitol/xylitol	Carbohydrate
CSF_X100006435	GCST90318111	N-acetylglucosamine/N-acetylgalactosamine	Carbohydrate
CSF_X100006614	GCST90318112	adipoylcarnitine (C6-DC)	Lipid
CSF_X100008904	GCST90318113	1-stearoyl-2-oleoyl-GPC (18:0/18:1)	Lipid
CSF_X100008914	GCST90318114	1-palmitoyl-2-arachidonoyl-GPC (16:0/20:4n6)	Lipid
CSF_X100008915	GCST90318115	1-palmitoyl-2-docosahexaenoyl-GPC (16:0/22:6)	Lipid
CSF_X100008916	GCST90318116	1-stearoyl-2-docosahexaenoyl-GPC (18:0/22:6)	Lipid
CSF_X100008929	GCST90318117	2-methylcitrate/homocitrate	Energy
CSF_X100008921	GCST90318118	1-palmitoyl-2-stearoyl-GPC (16:0/18:0)	Lipid
CSF_X100008928	GCST90318119	2-hydroxybutyrate/2-hydroxyisobutyrate	Amino Acid
CSF_X100008954	GCST90318120	palmitoyl dihydrosphingomyelin (d18:0/16:0)*	Lipid
CSF_X100008977	GCST90318121	1-stearoyl-2-arachidonoyl-GPE (18:0/20:4)	Lipid
CSF_X100008957	GCST90318122	sphingomyelin (d18:2/24:1, d18:1/24:2)*	Lipid
CSF_X100008984	GCST90318123	1-palmitoyl-2-palmitoleoyl-GPC (16:0/16:1)*	Lipid
CSF_X100008985	GCST90318124	1-palmitoyl-2-dihomo-linolenoyl-GPC (16:0/20:3n3 or 6)*	Lipid
CSF_X100009002	GCST90318125	1-(1-enyl-palmitoyl)-2-arachidonoyl-GPE (P-16:0/20:4)*	Lipid
CSF_X100008992	GCST90318126	1-stearoyl-2-docosahexaenoyl-GPE (18:0/22:6)*	Lipid
CSF_X100009007	GCST90318127	1-(1-enyl-palmitoyl)-2-oleoyl-GPC (P-16:0/18:1)*	Lipid
CSF_X100009014	GCST90318128	1-(1-enyl-palmitoyl)-2-arachidonoyl-GPC (P-16:0/20:4)*	Lipid
CSF_X100009275	GCST90318129	methylsuccinoylcarnitine	Amino Acid
CSF_X100009232	GCST90318130	thioproline	Xenobiotics
CSF_X100009329	GCST90318131	ascorbic acid 2-sulfate	Cofactors and Vitamins
CSF_X100010901	GCST90318132	gamma-glutamyl-alpha-lysine	Peptide
CSF_X100010895	GCST90318133	2'-O-methylcytidine	Nucleotide
CSF_X100015745	GCST90318134	glycosyl ceramide (d18:2/24:1, d18:1/24:2)*	Lipid
CSF_X100015962	GCST90318135	N,N,N-trimethyl-5-aminovalerate	Amino Acid
CSF_X100015965	GCST90318136	ethyl alpha-glucopyranoside	Xenobiotics
CSF_X100016038	GCST90318137	(N(1) + N(8))-acetylspermidine	Amino Acid
CSF_X100019968	GCST90318138	lyxonate	Carbohydrate
CSF_X100020004	GCST90318139	3-carboxy-4-methyl-5-pentyl-2-furanpropionate (3-CMPFP)**	Lipid
CSF_X100020203	GCST90318140	3-hydroxystachydrine*	Xenobiotics
CSF_X100020217	GCST90318141	N,N,N-trimethyl-alanylproline betaine (TMAP)	Amino Acid
CSF_X100020205	GCST90318142	hydroxyasparagine**	Amino Acid
CSF_X100020241	GCST90318143	gamma-glutamylcitrulline*	Peptide
CSF_X100020242	GCST90318144	diacetylspermidine*	Amino Acid
CSF_X100020361	GCST90318145	3-amino-2-piperidone	Amino Acid
CSF_X100020377	GCST90318146	ethyl beta-glucopyranoside	Xenobiotics
CSF_X100020409	GCST90318147	ascorbic acid 3-sulfate*	Cofactors and Vitamins
CSF_X100020837	GCST90318148	2,6-dihydroxybenzoic acid	Xenobiotics
CSF_X100020417	GCST90318149	N6,N6-dimethyllysine	Amino Acid
CSF_X100020546	GCST90318150	N2-acetyl,N6-methyllysine	Amino Acid
CSF_X100020893	GCST90318151	2,3-dihydroxy-5-methylthio-4-pentenoate (DMTPA)*	Amino Acid
CSF_X100021123	GCST90318152	hydroxy-N6,N6,N6-trimethyllysine*	Amino Acid
CSF_X100021467	GCST90318153	pentose acid*	Partially Characterized Molecules
CSF_X100021372	GCST90318154	2-hydroxy-4-(methylthio)butanoic acid	Amino Acid
CSF_X100021728	GCST90318155	cis-3,4-methyleneheptanoylcarnitine	Lipid
CSF_X100021760	GCST90318156	N-acetyl-2-aminoadipate	Amino Acid
CSF_X1001	GCST90318157	trans-4-hydroxyproline	Amino Acid
CSF_X100022041	GCST90318158	N,N-dimethyl-pro-pro	Peptide
CSF_X1002	GCST90318159	allantoin	Nucleotide
CSF_X1021	GCST90318160	5-oxoproline	Amino Acid
CSF_X1004	GCST90318161	xanthine	NA
CSF_X1022	GCST90318162	picolinate	Amino Acid
CSF_X1024	GCST90318163	pantothenate	Cofactors and Vitamins
CSF_X1025	GCST90318164	pipecolate	Amino Acid
CSF_X1026	GCST90318165	phosphoethanolamine	Lipid
CSF_X1052	GCST90318166	glycerate	Carbohydrate
CSF_X1053	GCST90318167	3-ureidopropionate	Nucleotide
CSF_X1082	GCST90318168	N-acetylleucine	Amino Acid
CSF_X1083	GCST90318169	N-acetylmethionine	Amino Acid
CSF_X1084	GCST90318170	N-acetylvaline	Amino Acid
CSF_X1090	GCST90318171	bilirubin (Z,Z)	Cofactors and Vitamins
CSF_X1102	GCST90318172	gamma-glutamyltyrosine	Peptide
CSF_X1099	GCST90318173	guanosine	Nucleotide
CSF_X1105	GCST90318174	alpha-tocopherol	Cofactors and Vitamins
CSF_X1110	GCST90318175	N-acetylalanine	Amino Acid
CSF_X1113	GCST90318176	4-acetamidobutanoate	Amino Acid
CSF_X111	GCST90318177	3-hydroxyisobutyrate	Amino Acid
CSF_X1124	GCST90318178	citrate	Energy
CSF_X112	GCST90318179	3-hydroxy-3-methylglutarate	Lipid
CSF_X1125	GCST90318180	5,6-dihydrouracil	Nucleotide
CSF_X1128	GCST90318181	2-aminobutyrate	Amino Acid
CSF_X1134	GCST90318182	urate	Nucleotide
CSF_X1140	GCST90318183	gamma-glutamylglutamine	Peptide
CSF_X1143	GCST90318184	butyrate/isobutyrate (4:0)	Lipid
CSF_X1162	GCST90318185	N-acetylneuraminate	Carbohydrate
CSF_X117	GCST90318186	homovanillate (HVA)	Amino Acid
CSF_X1206	GCST90318187	isocitrate	Energy
CSF_X1215	GCST90318188	N-acetylglucosaminylasparagine	Carbohydrate
CSF_X1221	GCST90318189	creatine	Amino Acid
CSF_X1224	GCST90318190	cys-gly, oxidized	Amino Acid
CSF_X1242	GCST90318191	N1-methyladenosine	Nucleotide
CSF_X1235	GCST90318192	gamma-glutamylhistidine	Peptide
CSF_X1254	GCST90318193	glycerol	Lipid
CSF_X1258	GCST90318194	anthranilate	Amino Acid
CSF_X1256	GCST90318195	choline	Lipid
CSF_X1268	GCST90318196	gamma-glutamylleucine	Peptide
CSF_X1342	GCST90318197	3-methoxytyrosine	Amino Acid
CSF_X1383	GCST90318198	4-acetamidophenol	Xenobiotics
CSF_X1442	GCST90318199	beta-hydroxyisovalerate	Amino Acid
CSF_X144	GCST90318200	4-hydroxyphenylacetate	Amino Acid
CSF_X1504	GCST90318201	oleamide	Lipid
CSF_X1537	GCST90318202	1-palmitoyl-2-linoleoyl-GPC (16:0/18:2)	Lipid
CSF_X1538	GCST90318203	stearoyl sphingomyelin (d18:1/18:0)	Lipid
CSF_X1539	GCST90318204	1-palmitoyl-2-oleoyl-GPC (16:0/18:1)	Lipid
CSF_X158	GCST90318205	5,6-dihydrothymine	Nucleotide
CSF_X171	GCST90318206	hypoxanthine	Nucleotide
CSF_X182	GCST90318207	quinolinate	Cofactors and Vitamins
CSF_X189	GCST90318208	N6,N6,N6-trimethyllysine	Amino Acid
CSF_X192	GCST90318209	N-acetylputrescine	Amino Acid
CSF_X194	GCST90318210	N-formylmethionine	Amino Acid
CSF_X2029	GCST90318211	azelate (C9-DC)	Lipid
CSF_X2049	GCST90318212	4-acetaminophen sulfate	Xenobiotics
CSF_X2051	GCST90318213	methylsuccinate	Amino Acid
CSF_X2054	GCST90318214	ethylmalonate	Amino Acid
CSF_X207	GCST90318215	adenosine 3',5'-cyclic monophosphate (cAMP)	Nucleotide
CSF_X212	GCST90318216	5-methylthioadenosine (MTA)	Amino Acid
CSF_X213	GCST90318217	N6-methyladenosine	Nucleotide
CSF_X231	GCST90318218	arginine	Amino Acid
CSF_X232	GCST90318219	argininosuccinate	Amino Acid
CSF_X233	GCST90318220	ascorbate (Vitamin C)	Cofactors and Vitamins
CSF_X240	GCST90318221	3-(4-hydroxyphenyl)lactate	Amino Acid
CSF_X254	GCST90318222	3-hydroxybutyrate (BHBA)	Lipid
CSF_X266	GCST90318223	cholesterol	Lipid
CSF_X267	GCST90318224	choline phosphate	Lipid
CSF_X273	GCST90318225	cortisone	Lipid
CSF_X275	GCST90318226	creatinine	Amino Acid
CSF_X278	GCST90318227	cysteinylglycine	Amino Acid
CSF_X302	GCST90318228	deoxycholate	Lipid
CSF_X310	GCST90318229	cystathionine	Amino Acid
CSF_X338	GCST90318230	gluconate	Xenobiotics
CSF_X339	GCST90318231	glutarate (C5-DC)	Lipid
CSF_X340	GCST90318232	glycine	Amino Acid
CSF_X355	GCST90318233	histidine	Amino Acid
CSF_X356	GCST90318234	cortisol	Lipid
CSF_X35	GCST90318235	S-1-pyrroline-5-carboxylate	Amino Acid
CSF_X363	GCST90318236	myo-inositol	Lipid
CSF_X361	GCST90318237	inosine	Nucleotide
CSF_X376	GCST90318238	isoleucine	Amino Acid
CSF_X391	GCST90318239	citrulline	Amino Acid
CSF_X397	GCST90318240	leucine	Amino Acid
CSF_X407	GCST90318241	lysine	Amino Acid
CSF_X409	GCST90318242	malate	Energy
CSF_X418	GCST90318243	methylmalonate (MMA)	Lipid
CSF_X415	GCST90318244	methionine	Amino Acid
CSF_X41	GCST90318245	homocarnosine	Amino Acid
CSF_X432	GCST90318246	nicotinamide	Cofactors and Vitamins
CSF_X444	GCST90318247	ornithine	Amino Acid
CSF_X445	GCST90318248	orotate	Nucleotide
CSF_X460	GCST90318249	phenylalanine	Amino Acid
CSF_X461	GCST90318250	phosphate	Energy
CSF_X480	GCST90318251	proline	Amino Acid
CSF_X482	GCST90318252	lactate	Carbohydrate
CSF_X491	GCST90318253	pyridoxal	Cofactors and Vitamins
CSF_X498	GCST90318254	retinol (Vitamin A)	Cofactors and Vitamins
CSF_X501	GCST90318255	salicylate	Xenobiotics
CSF_X503	GCST90318256	serine	Amino Acid
CSF_X50	GCST90318257	spermidine	Amino Acid
CSF_X512	GCST90318258	taurine	Amino Acid
CSF_X535	GCST90318259	uridine	Nucleotide
CSF_X533	GCST90318260	urea	Amino Acid
CSF_X536	GCST90318261	2'-deoxyuridine	Nucleotide
CSF_X55	GCST90318262	1-methylnicotinamide	Cofactors and Vitamins
CSF_X561	GCST90318263	glutamate	Amino Acid
CSF_X563	GCST90318264	glutamine	Amino Acid
CSF_X564	GCST90318265	threonine	Amino Acid
CSF_X565	GCST90318266	tryptophan	Amino Acid
CSF_X566	GCST90318267	valine	Amino Acid
CSF_X572	GCST90318268	glucose	Carbohydrate
CSF_X798	GCST90318269	adenosine	Nucleotide
CSF_X796	GCST90318270	alpha-ketobutyrate	Amino Acid
CSF_X799	GCST90318271	betaine	Amino Acid
CSF_X800	GCST90318272	cysteine	Amino Acid
CSF_X803	GCST90318273	mannose	Carbohydrate
CSF_X806	GCST90318274	dimethylglycine	Amino Acid
CSF_X811	GCST90318275	alanine	Amino Acid
CSF_X815	GCST90318276	tyrosine	Amino Acid
CSF_X823	GCST90318277	pyruvate	Carbohydrate
CSF_X821	GCST90318278	pseudouridine	Nucleotide
CSF_X827	GCST90318279	cytidine	Nucleotide
CSF_X828	GCST90318280	arabinose	Carbohydrate
CSF_X848	GCST90318281	cotinine	Xenobiotics
CSF_X849	GCST90318282	caffeine	Xenobiotics
CSF_X878	GCST90318283	fructose	Carbohydrate
CSF_X880	GCST90318284	adenine	Nucleotide
CSF_X881	GCST90318285	cytosine	Nucleotide
CSF_X917	GCST90318286	asparagine	Amino Acid
CSF_X926	GCST90318287	caproate (6:0)	Lipid
CSF_X92	GCST90318288	2-oxoadipate	Amino Acid
CSF_X935	GCST90318289	sucrose	Carbohydrate
CSF_X93	GCST90318290	alpha-ketoglutarate	Energy
CSF_X98	GCST90318291	kynurenate	Amino Acid
CSF_X999910457	GCST90318292	X-10457	NA
CSF_X999911381	GCST90318293	X-11381	NA
CSF_X999911407	GCST90318294	X-11407	NA
CSF_X999911787	GCST90318295	X-11787	NA
CSF_X999911795	GCST90318296	X-11795	NA
CSF_X999912007	GCST90318297	X-12007	NA
CSF_X999912100	GCST90318298	X-12100	NA
CSF_X999912462	GCST90318299	X-12462	NA
CSF_X999912101	GCST90318300	X-12101	NA
CSF_X999912104	GCST90318301	X-12104	NA
CSF_X999912411	GCST90318302	X-12411	NA
CSF_X999912680	GCST90318303	X-12680	NA
CSF_X999912689	GCST90318304	X-12689	NA
CSF_X999913684	GCST90318305	X-13684	NA
CSF_X999912906	GCST90318306	X-12906	NA
CSF_X999913728	GCST90318307	X-13728	NA
CSF_X999914056	GCST90318308	X-14056	NA
CSF_X999915245	GCST90318309	X-15245	NA
CSF_X999915674	GCST90318310	X-15674	NA
CSF_X999916580	GCST90318311	X-16580	NA
CSF_X999921286	GCST90318312	X-21286	NA
CSF_X999921733	GCST90318313	X-21733	NA
CSF_X999922162	GCST90318314	X-22162	NA
CSF_X999923195	GCST90318315	X-23195	NA
CSF_X999923583	GCST90318316	X-23583	NA
CSF_X999918887	GCST90318317	X-18887	NA
CSF_X999923587	GCST90318318	X-23587	NA
CSF_X999923593	GCST90318319	X-23593	NA
CSF_X999923639	GCST90318320	X-23639	NA
CSF_X999923644	GCST90318321	X-23644	NA
CSF_X999923666	GCST90318322	X-23666	NA
CSF_X999923739	GCST90318323	X-23739	NA
CSF_X999924228	GCST90318324	X-24228	NA
CSF_X999924337	GCST90318325	X-24337	NA
CSF_X999924411	GCST90318326	X-24411	NA
CSF_X999924422	GCST90318327	X-24422	NA
CSF_X999924728	GCST90318328	X-24728	NA
CSF_X999924811	GCST90318329	X-24811	NA
CSF_X999925109	GCST90318330	X-25109	NA
CSF_X999925217	GCST90318331	X-25217	NA
CSF_X999925271	GCST90318332	X-25271	NA
CSF_X999925520	GCST90318333	X-25520	NA
CSF_X999925422	GCST90318334	X-25422	NA
CSF_X999925790	GCST90318335	X-25790	NA
CSF_X999925855	GCST90318336	X-25855	NA
CSF_X999925936	GCST90318337	X-25936	NA
CSF_X999925948	GCST90318338	X-25948	NA
CSF_X999925957	GCST90318339	X-25957	NA
CSF_X999925983	GCST90318340	X-25983	NA
CSF_X999926062	GCST90318341	X-26062	NA
brain_X100000014	GCST90318342	hippurate	Xenobiotics
brain_X100000039	GCST90318343	methionine sulfoxide	Amino Acid
brain_X100000008	GCST90318344	benzoate	Xenobiotics
brain_X100000007	GCST90318345	carnitine	Lipid
brain_X100000042	GCST90318346	3-methylhistidine	Amino Acid
brain_X100000096	GCST90318347	4-guanidinobutanoate	Amino Acid
brain_X100000054	GCST90318348	5-hydroxylysine	Amino Acid
brain_X100000043	GCST90318349	4-acetamidophenylglucuronide	Xenobiotics
brain_X100000101	GCST90318350	pimelate (C7-DC)	Lipid
brain_X100000135	GCST90318351	2'-deoxyinosine	Nucleotide
brain_X100000125	GCST90318352	2'-deoxycytidine	Nucleotide
brain_X100000257	GCST90318353	glucuronate	Carbohydrate
brain_X100000258	GCST90318354	glycerol 3-phosphate	Lipid
brain_X100000265	GCST90318355	kynurenine	Amino Acid
brain_X100000263	GCST90318356	imidazole lactate	Amino Acid
brain_X100000269	GCST90318357	glycerophosphorylcholine (GPC)	Lipid
brain_X100000282	GCST90318358	N-acetylglutamate	Amino Acid
brain_X100000272	GCST90318359	allo-threonine	Amino Acid
brain_X100000298	GCST90318360	UDP-galactose	Carbohydrate
brain_X100000299	GCST90318361	xanthosine	Nucleotide
brain_X100000300	GCST90318362	galactose 1-phosphate	Carbohydrate
brain_X100000442	GCST90318363	quinate	Xenobiotics
brain_X100000406	GCST90318364	ribitol	Carbohydrate
brain_X100000467	GCST90318365	3-indoxyl sulfate	Amino Acid
brain_X100000487	GCST90318366	glycylvaline	Peptide
brain_X100000463	GCST90318367	indolelactate	Amino Acid
brain_X100000454	GCST90318368	5-aminovalerate	Amino Acid
brain_X100000565	GCST90318369	15-HETE	Lipid
brain_X100000491	GCST90318370	gamma-glutamylphenylalanine	Peptide
brain_X100000574	GCST90318371	prostaglandin F2alpha	Lipid
brain_X100000580	GCST90318372	1,5-anhydroglucitol (1,5-AG)	Carbohydrate
brain_X100000616	GCST90318373	1-stearoyl-2-arachidonoyl-GPI (18:0/20:4)	Lipid
brain_X100000584	GCST90318374	2-arachidonoylglycerol (20:4)	Lipid
brain_X100000630	GCST90318375	1-oleoyl-GPS (18:1)	Lipid
brain_X100000639	GCST90318376	1-stearoyl-2-oleoyl-GPS (18:0/18:1)	Lipid
brain_X100000641	GCST90318377	1-palmitoyl-2-oleoyl-GPG (16:0/18:1)	Lipid
brain_X100000656	GCST90318378	1-stearoyl-GPI (18:0)	Lipid
brain_X100000657	GCST90318379	1,2-dipalmitoyl-GPC (16:0/16:0)	Lipid
brain_X100000652	GCST90318380	1,2-dipalmitoyl-GPG (16:0/16:0)	Lipid
brain_X100000665	GCST90318381	docosahexaenoate (DHA; 22:6n3)	Lipid
brain_X100000672	GCST90318382	1-myristoyl-2-palmitoyl-GPC (14:0/16:0)	Lipid
brain_X100000660	GCST90318383	1,2-distearoyl-GPC (18:0/18:0)	Lipid
brain_X100000673	GCST90318384	ofloxacin	Xenobiotics
brain_X100000707	GCST90318385	maleate	Lipid
brain_X100000715	GCST90318386	1-methylguanidine	Amino Acid
brain_X100000706	GCST90318387	alpha-hydroxyisocaproate	Amino Acid
brain_X100000773	GCST90318388	3-hydroxyoctanoate	Lipid
brain_X100000774	GCST90318389	phenyllactate (PLA)	Amino Acid
brain_X100000776	GCST90318390	palmitoylcarnitine (C16)	Lipid
brain_X100000781	GCST90318391	hexanoylcarnitine (C6)	Lipid
brain_X100000787	GCST90318392	N-acetylaspartate (NAA)	Amino Acid
brain_X100000802	GCST90318393	acetylcarnitine (C2)	Lipid
brain_X100000827	GCST90318394	1-palmitoylglycerol (16:0)	Lipid
brain_X100000792	GCST90318395	dehydroepiandrosterone sulfate (DHEA-S)	Lipid
brain_X100000808	GCST90318396	cysteine s-sulfate	Amino Acid
brain_X100000840	GCST90318397	tartronate (hydroxymalonate)	Xenobiotics
brain_X100000846	GCST90318398	erythritol	Xenobiotics
brain_X100000924	GCST90318399	1-oleoylglycerol (18:1)	Lipid
brain_X100000841	GCST90318400	oxalate (ethanedioate)	Cofactors and Vitamins
brain_X100000943	GCST90318401	2-oleoylglycerol (18:1)	Lipid
brain_X100000961	GCST90318402	homoarginine	Amino Acid
brain_X100000963	GCST90318403	homocitrulline	Amino Acid
brain_X100000983	GCST90318404	3-hydroxypalmitate	Lipid
brain_X100000997	GCST90318405	3-hydroxydecanoate	Lipid
brain_X100001006	GCST90318406	N-acetylglycine	Amino Acid
brain_X100001007	GCST90318407	ribonate	Carbohydrate
brain_X100001022	GCST90318408	threonate	Cofactors and Vitamins
brain_X100001040	GCST90318409	1-linoleoylglycerol (18:2)	Lipid
brain_X100001034	GCST90318410	indoleacetate	Amino Acid
brain_X100001048	GCST90318411	2-palmitoylglycerol (16:0)	Lipid
brain_X100001051	GCST90318412	1-methylhistidine	Amino Acid
brain_X100001055	GCST90318413	isobutyrylcarnitine (C4)	Amino Acid
brain_X100001054	GCST90318414	butyrylcarnitine (C4)	Lipid
brain_X100001092	GCST90318415	trigonelline (N'-methylnicotinate)	Cofactors and Vitamins
brain_X100001103	GCST90318416	glutamate, gamma-methyl ester	Amino Acid
brain_X100001104	GCST90318417	N-acetyltyrosine	Amino Acid
brain_X100001112	GCST90318418	3-hydroxylaurate	Lipid
brain_X100001121	GCST90318419	pyridoxate	Cofactors and Vitamins
brain_X100001125	GCST90318420	threonylphenylalanine	Peptide
brain_X100001126	GCST90318421	gamma-glutamylvaline	Peptide
brain_X100001145	GCST90318422	3-hydroxysebacate	Lipid
brain_X100001153	GCST90318423	2-hydroxyadipate	Lipid
brain_X100001162	GCST90318424	propionylcarnitine (C3)	Lipid
brain_X100001181	GCST90318425	docosapentaenoate (DPA; 22:5n3)	Lipid
brain_X100001182	GCST90318426	docosadienoate (22:2n6)	Lipid
brain_X100001170	GCST90318427	3-hydroxy-2-ethylpropionate	Amino Acid
brain_X100001193	GCST90318428	adrenate (22:4n6)	Lipid
brain_X100001198	GCST90318429	myristoleate (14:1n5)	Lipid
brain_X100001208	GCST90318430	1-methyl-4-imidazoleacetate	Amino Acid
brain_X100001195	GCST90318431	docosatrienoate (22:3n3)	Lipid
brain_X100001204	GCST90318432	1-methylhistamine	Amino Acid
brain_X100001247	GCST90318433	octanoylcarnitine (C8)	Lipid
brain_X100001253	GCST90318434	N-acetylglutamine	Amino Acid
brain_X100001256	GCST90318435	N-acetylphenylalanine	Amino Acid
brain_X100001257	GCST90318436	N-acetylasparagine	Amino Acid
brain_X100001258	GCST90318437	glycylleucine	Peptide
brain_X100001211	GCST90318438	sebacate (C10-DC)	Lipid
brain_X100001259	GCST90318439	S-methylglutathione	Amino Acid
brain_X100001263	GCST90318440	1-palmitoyl-GPC (16:0)	Lipid
brain_X100001266	GCST90318441	N-acetylarginine	Amino Acid
brain_X100001262	GCST90318442	gamma-glutamyl-epsilon-lysine	Peptide
brain_X100001267	GCST90318443	piperine	Xenobiotics
brain_X100001270	GCST90318444	myristoylcarnitine (C14)	Lipid
brain_X100001271	GCST90318445	1-stearoyl-GPC (18:0)	Lipid
brain_X100001272	GCST90318446	1-oleoyl-GPC (18:1)	Lipid
brain_X100001274	GCST90318447	N-acetylthreonine	Amino Acid
brain_X100001277	GCST90318448	10-nonadecenoate (19:1n9)	Lipid
brain_X100001278	GCST90318449	10-heptadecenoate (17:1n7)	Lipid
brain_X100001293	GCST90318450	N-acetylhistidine	Amino Acid
brain_X100001296	GCST90318451	stachydrine	Xenobiotics
brain_X100001300	GCST90318452	alpha-hydroxyisovalerate	Amino Acid
brain_X100001310	GCST90318453	nicotinamide riboside	Cofactors and Vitamins
brain_X100001311	GCST90318454	ophthalmate	Amino Acid
brain_X100001313	GCST90318455	gamma-glutamylmethionine	Peptide
brain_X100001314	GCST90318456	gamma-glutamylthreonine	Peptide
brain_X100001315	GCST90318457	p-cresol sulfate	Xenobiotics
brain_X100001320	GCST90318458	erythronate*	Carbohydrate
brain_X100001335	GCST90318459	eicosenoate (20:1n9 or 1n11)	Lipid
brain_X100001337	GCST90318460	linolenate (18:3n3 or 3n6)	Lipid
brain_X100001359	GCST90318461	aconitate [cis or trans]	Energy
brain_X100001391	GCST90318462	stearoylcarnitine (C18)	Lipid
brain_X100001393	GCST90318463	isovalerylcarnitine (C5)	Amino Acid
brain_X100001392	GCST90318464	laurylcarnitine (C12)	Lipid
brain_X100001386	GCST90318465	heme	Cofactors and Vitamins
brain_X100001409	GCST90318466	N1-methylinosine	Nucleotide
brain_X100001395	GCST90318467	1-linoleoyl-GPC (18:2)	Lipid
brain_X100001407	GCST90318468	CDP-ethanolamine	Lipid
brain_X100001412	GCST90318469	N2,N2-dimethylguanosine	Nucleotide
brain_X100001415	GCST90318470	N6-carbamoylthreonyladenosine	Nucleotide
brain_X100001416	GCST90318471	orotidine	Nucleotide
brain_X100001417	GCST90318472	phenylacetylglutamine	Peptide
brain_X100001413	GCST90318473	N4-acetylcytidine	Nucleotide
brain_X100001423	GCST90318474	4-hydroxyhippurate	Xenobiotics
brain_X100001418	GCST90318475	taurocyamine	Amino Acid
brain_X100001425	GCST90318476	5,6-dihydrouridine	Nucleotide
brain_X100001426	GCST90318477	3-(3-amino-3-carboxypropyl)uridine*	Nucleotide
brain_X100001437	GCST90318478	cysteine-glutathione disulfide	Amino Acid
brain_X100001433	GCST90318479	1-arachidonylglycerol (20:4)	Lipid
brain_X100001446	GCST90318480	5-methyluridine (ribothymidine)	Nucleotide
brain_X100001449	GCST90318481	3'-AMP	Nucleotide
brain_X100001456	GCST90318482	7-methylguanine	Nucleotide
brain_X100001461	GCST90318483	1-stearoyl-GPE (18:0)	Lipid
brain_X100001462	GCST90318484	1-stearoyl-GPG (18:0)	Lipid
brain_X100001466	GCST90318485	3-methylcytidine	Nucleotide
brain_X100001468	GCST90318486	N1-Methyl-2-pyridone-5-carboxamide	Cofactors and Vitamins
brain_X100001472	GCST90318487	mead acid (20:3n9)	Lipid
brain_X100001481	GCST90318488	1-docosahexaenoylglycerol (22:6)	Lipid
brain_X100001485	GCST90318489	gamma-glutamylisoleucine*	Peptide
brain_X100001501	GCST90318490	oleoylcarnitine (C18:1)	Lipid
brain_X100001507	GCST90318491	4-hydroxybutyrate (GHB)	Lipid
brain_X100001509	GCST90318492	2-methylbutyrylcarnitine (C5)	Amino Acid
brain_X100001510	GCST90318493	phenol sulfate	Amino Acid
brain_X100001511	GCST90318494	1-palmitoleoyl-GPC* (16:1)*	Lipid
brain_X100001526	GCST90318495	malonylcarnitine	Lipid
brain_X100001540	GCST90318496	pyroglutamine*	Partially Characterized Molecules
brain_X100001551	GCST90318497	1-arachidonoyl-GPC* (20:4)*	Lipid
brain_X100001541	GCST90318498	2-hydroxy-3-methylvalerate	Amino Acid
brain_X100001561	GCST90318499	2-palmitoleoyl-GPC* (16:1)*	Lipid
brain_X100001562	GCST90318500	2-palmitoyl-GPC* (16:0)*	Lipid
brain_X100001569	GCST90318501	1-oleoyl-GPE (18:1)	Lipid
brain_X100001567	GCST90318502	1-palmitoyl-GPE (16:0)	Lipid
brain_X100001570	GCST90318503	1-linoleoyl-GPE (18:2)*	Lipid
brain_X100001571	GCST90318504	1-arachidonoyl-GPE (20:4n6)*	Lipid
brain_X100001580	GCST90318505	docosapentaenoate (n6 DPA; 22:5n6)	Lipid
brain_X100001586	GCST90318506	gulonate*	Cofactors and Vitamins
brain_X100001579	GCST90318507	2-hydroxypalmitate	Lipid
brain_X100001593	GCST90318508	glutarylcarnitine (C5-DC)	Amino Acid
brain_X100001594	GCST90318509	beta-hydroxyisovaleroylcarnitine	Amino Acid
brain_X100001597	GCST90318510	tiglyl carnitine (C5)	Amino Acid
brain_X100001604	GCST90318511	hydroquinone sulfate	Xenobiotics
brain_X100001609	GCST90318512	7-HOCA	Lipid
brain_X100001612	GCST90318513	N-acetyl-aspartyl-glutamate (NAAG)	Amino Acid
brain_X100001619	GCST90318514	glycerophosphoglycerol	Lipid
brain_X100001620	GCST90318515	glycerophosphoethanolamine	Lipid
brain_X100001621	GCST90318516	glycerophosphoinositol*	Lipid
brain_X100001628	GCST90318517	sedoheptulose-7-phosphate	Carbohydrate
brain_X100001654	GCST90318518	1-arachidonoyl-GPI* (20:4)*	Lipid
brain_X100001655	GCST90318519	1-palmitoyl-GPI* (16:0)	Lipid
brain_X100001662	GCST90318520	deoxycarnitine	Lipid
brain_X100001664	GCST90318521	N6-succinyladenosine	Nucleotide
brain_X100001668	GCST90318522	1-ribosyl-imidazoleacetate*	Amino Acid
brain_X100001694	GCST90318523	2'-AMP	Nucleotide
brain_X100001734	GCST90318524	N6-acetyllysine	Amino Acid
brain_X100001739	GCST90318525	dihomolinolenate (20:3n3 or 3n6)	Lipid
brain_X100001740	GCST90318526	mannitol/sorbitol	Carbohydrate
brain_X100001743	GCST90318527	tryptophan betaine	Amino Acid
brain_X100001768	GCST90318528	N6-carboxymethyllysine	Carbohydrate
brain_X100001777	GCST90318529	1-oleoyl-GPI (18:1)	Lipid
brain_X100001778	GCST90318530	1-linoleoyl-GPI* (18:2)*	Lipid
brain_X100001791	GCST90318531	2-hydroxyacetaminophen sulfate*	Xenobiotics
brain_X100001795	GCST90318532	2-methoxyacetaminophen glucuronide*	Xenobiotics
brain_X100001797	GCST90318533	3-(cystein-S-yl)acetaminophen*	Xenobiotics
brain_X100001805	GCST90318534	methylphosphate	Nucleotide
brain_X100001810	GCST90318535	dimethylarginine (ADMA + SDMA)	Amino Acid
brain_X100001851	GCST90318536	N-acetylserine	Amino Acid
brain_X100001856	GCST90318537	1-stearoyl-2-oleoyl-GPE (18:0/18:1)	Lipid
brain_X100001859	GCST90318538	chiro-inositol	Lipid
brain_X100001866	GCST90318539	1-stearoyl-2-oleoyl-GPG (18:0/18:1)	Lipid
brain_X100001869	GCST90318540	1-stearoyl-2-arachidonoyl-GPC (18:0/20:4)	Lipid
brain_X100001872	GCST90318541	1-stearoyl-2-arachidonoyl-GPS (18:0/20:4)	Lipid
brain_X100001880	GCST90318542	3-sulfo-nervonoyl-galactosylceramide (d18:1/24:1)	Lipid
brain_X100001882	GCST90318543	glycosyl-N-stearoyl-sphingosine (d18:1/18:0)	Lipid
brain_X100001948	GCST90318544	succinylcarnitine (C4-DC)	Energy
brain_X100001992	GCST90318545	androstenediol (3beta,17beta) disulfate (1)	Lipid
brain_X100001993	GCST90318546	pregnen-diol disulfate*	Lipid
brain_X100002070	GCST90318547	2-hydroxyglutarate	Lipid
brain_X100002102	GCST90318548	N-acetyl-beta-alanine	Nucleotide
brain_X100002078	GCST90318549	O-methyltyrosine	Amino Acid
brain_X100002106	GCST90318550	sphingomyelin (d18:1/18:1, d18:2/18:0)	Lipid
brain_X100002103	GCST90318551	5-methylthioribose**	Amino Acid
brain_X100002107	GCST90318552	palmitoyl sphingomyelin (d18:1/16:0)	Lipid
brain_X100002113	GCST90318553	cysteine sulfinic acid	Amino Acid
brain_X100002154	GCST90318554	ergothioneine	Xenobiotics
brain_X100002137	GCST90318555	5-HETE	Lipid
brain_X100002180	GCST90318556	Isobar: hexose diphosphates	Carbohydrate
brain_X100002167	GCST90318557	12-HETE	Lipid
brain_X100002204	GCST90318558	N-acetyl-3-methylhistidine*	Amino Acid
brain_X100002196	GCST90318559	13-HODE + 9-HODE	Lipid
brain_X100002227	GCST90318560	4-cholesten-3-one	Lipid
brain_X100002254	GCST90318561	stearoyl ethanolamide	Lipid
brain_X100002284	GCST90318562	2S,3R-dihydroxybutyrate	Lipid
brain_X100002285	GCST90318563	2,4-dihydroxybutyrate	Lipid
brain_X100002356	GCST90318564	(16 or 17)-methylstearate (a19:0 or i19:0)	Lipid
brain_X100002367	GCST90318565	2R,3R-dihydroxybutyrate	Lipid
brain_X100002397	GCST90318566	alpha-ketoglutaramate*	Amino Acid
brain_X100002417	GCST90318567	2,3-dihydroxyisovalerate	Xenobiotics
brain_X100002458	GCST90318568	3-methylglutaconate	Amino Acid
brain_X100002462	GCST90318569	5-(galactosylhydroxy)-L-lysine	Amino Acid
brain_X100002500	GCST90318570	formiminoglutamate	Amino Acid
brain_X100002466	GCST90318571	cysteinylglycine disulfide*	Amino Acid
brain_X100002514	GCST90318572	hydantoin-5-propionate	Amino Acid
brain_X100002528	GCST90318573	sulfate*	Xenobiotics
brain_X100002619	GCST90318574	sedoheptulose	Carbohydrate
brain_X100002668	GCST90318575	N-carbamoylglutamate	Xenobiotics
brain_X100002749	GCST90318576	S-methylcysteine	Amino Acid
brain_X100002704	GCST90318577	guanosine 3'-monophosphate (3'-GMP)	Nucleotide
brain_X100002733	GCST90318578	guanosine 2'-monophosphate (2'-GMP)*	Nucleotide
brain_X100002769	GCST90318579	argininate*	Amino Acid
brain_X100002773	GCST90318580	solanidine	Xenobiotics
brain_X100002804	GCST90318581	sertraline	Xenobiotics
brain_X100002784	GCST90318582	2-oxoarginine*	Amino Acid
brain_X100002841	GCST90318583	15-KETE	Lipid
brain_X100002910	GCST90318584	1-methyl-5-imidazoleacetate	Amino Acid
brain_X100002927	GCST90318585	S-methylcysteine sulfoxide	Amino Acid
brain_X100002945	GCST90318586	(14 or 15)-methylpalmitate (a17:0 or i17:0)	Lipid
brain_X100002957	GCST90318587	UDP-N-acetylglucosamine/galactosamine	Carbohydrate
brain_X100003000	GCST90318588	1-(1-enyl-palmitoyl)-GPE (P-16:0)*	Lipid
brain_X100002990	GCST90318589	oleoyl-linoleoyl-glycerol (18:1/18:2) [2]	Lipid
brain_X100003001	GCST90318590	1-(1-enyl-stearoyl)-GPE (P-18:0)*	Lipid
brain_X100003119	GCST90318591	N-oleoyltaurine	Lipid
brain_X100003151	GCST90318592	linoleoylcarnitine (C18:2)*	Lipid
brain_X100003169	GCST90318593	isoleucylglycine	Peptide
brain_X100003185	GCST90318594	leucylglycine	Peptide
brain_X100003258	GCST90318595	2-O-methylascorbic acid	Cofactors and Vitamins
brain_X100003260	GCST90318596	carboxyethyl-GABA	Amino Acid
brain_X100003271	GCST90318597	beta-citrylglutamate	Amino Acid
brain_X100003397	GCST90318598	trimethylamine N-oxide	Lipid
brain_X100003415	GCST90318599	N6-methyllysine	Amino Acid
brain_X100003434	GCST90318600	imidazole propionate	Amino Acid
brain_X100003444	GCST90318601	citalopram/escitalopram	Xenobiotics
brain_X100003588	GCST90318602	phenylalanylglycine	Peptide
brain_X100003598	GCST90318603	tyrosylglycine	Peptide
brain_X100003674	GCST90318604	prolylglycine	Peptide
brain_X100003641	GCST90318605	valylglycine	Peptide
brain_X100003695	GCST90318606	mannonate*	Xenobiotics
brain_X100003823	GCST90318607	3-hydroxyindolin-2-one	Xenobiotics
brain_X100003892	GCST90318608	lanthionine	Amino Acid
brain_X100003901	GCST90318609	2-stearoyl-GPE (18:0)*	Lipid
brain_X100004054	GCST90318610	margaroylcarnitine (C17)*	Lipid
brain_X100003926	GCST90318611	(R)-3-hydroxybutyrylcarnitine	Lipid
brain_X100004208	GCST90318612	guaiacol sulfate	Xenobiotics
brain_X100004089	GCST90318613	2-hydroxydecanoate	Lipid
brain_X100004111	GCST90318614	4-methylcatechol sulfate	Xenobiotics
brain_X100004175	GCST90318615	warfarin	Xenobiotics
brain_X100004284	GCST90318616	dimethyl sulfone	Xenobiotics
brain_X100004295	GCST90318617	2-piperidinone	Xenobiotics
brain_X100004299	GCST90318618	N-acetyl-1-methylhistidine*	Amino Acid
brain_X100004290	GCST90318619	o-Tyrosine	Amino Acid
brain_X100004327	GCST90318620	1-stearoyl-GPS (18:0)*	Lipid
brain_X100004329	GCST90318621	sphingomyelin (d18:2/16:0, d18:1/16:1)*	Lipid
brain_X100004328	GCST90318622	sphingomyelin (d18:1/14:0, d16:1/16:0)*	Lipid
brain_X100004396	GCST90318623	3-hydroxyadipate*	Lipid
brain_X100004499	GCST90318624	6-oxopiperidine-2-carboxylate	Amino Acid
brain_X100004488	GCST90318625	N-monomethylarginine	Amino Acid
brain_X100004523	GCST90318626	N-delta-acetylornithine	Amino Acid
brain_X100004541	GCST90318627	acisoga	Amino Acid
brain_X100004612	GCST90318628	docosahexaenoyl ethanolamide	Lipid
brain_X100004561	GCST90318629	N-formylanthranilic acid	Amino Acid
brain_X100004542	GCST90318630	2-aminoheptanoate	Lipid
brain_X100004635	GCST90318631	methionine sulfone	Amino Acid
brain_X100005372	GCST90318632	1-(1-enyl-oleoyl)-GPE (P-18:1)*	Lipid
brain_X100005373	GCST90318633	fructosyllysine	Amino Acid
brain_X100005383	GCST90318634	N-methylpipecolate	Xenobiotics
brain_X100005384	GCST90318635	O-sulfo-L-tyrosine	Xenobiotics
brain_X100005463	GCST90318636	N-acetylmethionine sulfoxide	Amino Acid
brain_X100005466	GCST90318637	N-acetyltaurine	Amino Acid
brain_X100005716	GCST90318638	1-oleoyl-GPG (18:1)*	Lipid
brain_X100005717	GCST90318639	1-palmitoyl-GPG (16:0)*	Lipid
brain_X100005805	GCST90318640	1-palmitoyl-GPS (16:0)*	Lipid
brain_X100005817	GCST90318641	N-arachidonoyltaurine	Lipid
brain_X100005864	GCST90318642	methyl glucopyranoside (alpha + beta)	Xenobiotics
brain_X100005985	GCST90318643	sphingomyelin (d18:2/14:0, d18:1/14:1)*	Lipid
brain_X100005986	GCST90318644	sphingomyelin (d18:1/24:1, d18:2/24:0)*	Lipid
brain_X100005999	GCST90318645	7-hydroxycholesterol (alpha or beta)	Lipid
brain_X100006056	GCST90318646	N-formylphenylalanine	Amino Acid
brain_X100006115	GCST90318647	arabonate/xylonate	Carbohydrate
brain_X100006051	GCST90318648	myristoleoylcarnitine (C14:1)*	Lipid
brain_X100006116	GCST90318649	methyl-4-hydroxybenzoate sulfate	Xenobiotics
brain_X100006122	GCST90318650	ribulose/xylulose	Carbohydrate
brain_X100006121	GCST90318651	1-dihomo-linolenylglycerol (20:3)	Lipid
brain_X100006129	GCST90318652	vanillactate	Amino Acid
brain_X100006191	GCST90318653	p-cresol glucuronide*	Amino Acid
brain_X100006260	GCST90318654	6-hydroxyindole sulfate	Xenobiotics
brain_X100006290	GCST90318655	sphingomyelin (d18:1/20:0, d16:1/22:0)*	Lipid
brain_X100006240	GCST90318656	4-hydroxy-nonenal-glutathione	Amino Acid
brain_X100006292	GCST90318657	sphingomyelin (d18:1/20:1, d18:2/20:0)*	Lipid
brain_X100006294	GCST90318658	behenoyl sphingomyelin (d18:1/22:0)*	Lipid
brain_X100006295	GCST90318659	sphingomyelin (d18:1/22:1, d18:2/22:0, d16:1/24:1)*	Lipid
brain_X100006314	GCST90318660	sphingomyelin (d17:1/16:0, d18:1/15:0, d16:1/17:0)*	Lipid
brain_X100006298	GCST90318661	lignoceroyl sphingomyelin (d18:1/24:0)	Lipid
brain_X100006367	GCST90318662	3-hydroxyhexanoate	Lipid
brain_X100006379	GCST90318663	C-glycosyltryptophan	Amino Acid
brain_X100006430	GCST90318664	arabitol/xylitol	Carbohydrate
brain_X100006435	GCST90318665	N-acetylglucosamine/N-acetylgalactosamine	Carbohydrate
brain_X100008904	GCST90318666	1-stearoyl-2-oleoyl-GPC (18:0/18:1)	Lipid
brain_X100008905	GCST90318667	1,2-dioleoyl-GPC (18:1/18:1)	Lipid
brain_X100008903	GCST90318668	1,2-dilinoleoyl-GPC (18:2/18:2)	Lipid
brain_X100006726	GCST90318669	linoleoyl ethanolamide	Lipid
brain_X100008915	GCST90318670	1-palmitoyl-2-docosahexaenoyl-GPC (16:0/22:6)	Lipid
brain_X100008906	GCST90318671	1,2-dioleoyl-GPE (18:1/18:1)	Lipid
brain_X100008914	GCST90318672	1-palmitoyl-2-arachidonoyl-GPC (16:0/20:4n6)	Lipid
brain_X100008916	GCST90318673	1-stearoyl-2-docosahexaenoyl-GPC (18:0/22:6)	Lipid
brain_X100008928	GCST90318674	2-hydroxybutyrate/2-hydroxyisobutyrate	Amino Acid
brain_X100008921	GCST90318675	1-palmitoyl-2-stearoyl-GPC (16:0/18:0)	Lipid
brain_X100008919	GCST90318676	1-(1-enyl-stearoyl)-2-oleoyl-GPE (P-18:0/18:1)	Lipid
brain_X100008920	GCST90318677	sphingomyelin (d18:1/17:0, d17:1/18:0, d19:1/16:0)	Lipid
brain_X100008929	GCST90318678	2-methylcitrate/homocitrate	Energy
brain_X100008933	GCST90318679	3-hydroxystearate	Lipid
brain_X100008947	GCST90318680	memantine	Xenobiotics
brain_X100008930	GCST90318681	oleate/vaccenate (18:1)	Lipid
brain_X100008954	GCST90318682	palmitoyl dihydrosphingomyelin (d18:0/16:0)*	Lipid
brain_X100008955	GCST90318683	tricosanoyl sphingomyelin (d18:1/23:0)*	Lipid
brain_X100008957	GCST90318684	sphingomyelin (d18:2/24:1, d18:1/24:2)*	Lipid
brain_X100008956	GCST90318685	sphingomyelin (d18:2/23:0, d18:1/23:1, d17:1/24:1)*	Lipid
brain_X100008977	GCST90318686	1-stearoyl-2-arachidonoyl-GPE (18:0/20:4)	Lipid
brain_X100008984	GCST90318687	1-palmitoyl-2-palmitoleoyl-GPC (16:0/16:1)*	Lipid
brain_X100008990	GCST90318688	1-palmitoyl-2-arachidonoyl-GPE (16:0/20:4)*	Lipid
brain_X100008991	GCST90318689	1-palmitoyl-2-docosahexaenoyl-GPE (16:0/22:6)*	Lipid
brain_X100008992	GCST90318690	1-stearoyl-2-docosahexaenoyl-GPE (18:0/22:6)*	Lipid
brain_X100008993	GCST90318691	1-palmitoyl-2-arachidonoyl-GPI (16:0/20:4)*	Lipid
brain_X100008999	GCST90318692	1-(1-enyl-stearoyl)-2-arachidonoyl-GPE (P-18:0/20:4)*	Lipid
brain_X100008998	GCST90318693	gamma-tocopherol/beta-tocopherol	Cofactors and Vitamins
brain_X100009002	GCST90318694	1-(1-enyl-palmitoyl)-2-arachidonoyl-GPE (P-16:0/20:4)*	Lipid
brain_X100009005	GCST90318695	1-(1-enyl-palmitoyl)-2-oleoyl-GPE (P-16:0/18:1)*	Lipid
brain_X100009007	GCST90318696	1-(1-enyl-palmitoyl)-2-oleoyl-GPC (P-16:0/18:1)*	Lipid
brain_X100009025	GCST90318697	sphingomyelin (d18:1/21:0, d17:1/22:0, d16:1/23:0)*	Lipid
brain_X100009028	GCST90318698	N-palmitoyl-sphinganine (d18:0/16:0)	Lipid
brain_X100009026	GCST90318699	behenoyl dihydrosphingomyelin (d18:0/22:0)*	Lipid
brain_X100009055	GCST90318700	palmitoyl-linoleoyl-glycerol (16:0/18:2) [2]*	Lipid
brain_X100009066	GCST90318701	1-palmitoyl-2-oleoyl-GPI (16:0/18:1)*	Lipid
brain_X100009027	GCST90318702	sphingomyelin (d18:0/18:0, d19:0/17:0)*	Lipid
brain_X100009038	GCST90318703	myristoyl dihydrosphingomyelin (d18:0/14:0)*	Lipid
brain_X100009069	GCST90318704	1-(1-enyl-palmitoyl)-2-linoleoyl-GPE (P-16:0/18:2)*	Lipid
brain_X100009075	GCST90318705	1-palmitoleoyl-2-linoleoyl-GPC (16:1/18:2)*	Lipid
brain_X100009130	GCST90318706	1-oleoyl-2-docosahexaenoyl-GPC (18:1/22:6)*	Lipid
brain_X100009078	GCST90318707	1-oleoyl-2-linoleoyl-GPE (18:1/18:2)*	Lipid
brain_X100009131	GCST90318708	1-linoleoyl-2-arachidonoyl-GPC (18:2/20:4n6)*	Lipid
brain_X100009139	GCST90318709	1-myristoyl-2-arachidonoyl-GPC (14:0/20:4)*	Lipid
brain_X100009160	GCST90318710	1-(1-enyl-palmitoyl)-2-palmitoleoyl-GPC (P-16:0/16:1)*	Lipid
brain_X100009181	GCST90318711	1-stearoyl-2-oleoyl-GPI (18:0/18:1)*	Lipid
brain_X100009204	GCST90318712	1,2-dipalmitoyl-GPE (16:0/16:0)*	Lipid
brain_X100009162	GCST90318713	1-(1-enyl-palmitoyl)-2-palmitoyl-GPC (P-16:0/16:0)*	Lipid
brain_X100009217	GCST90318714	1,2-dilinoleoyl-GPE (18:2/18:2)*	Lipid
brain_X100009220	GCST90318715	1-oleoyl-2-docosahexaenoyl-GPE (18:1/22:6)*	Lipid
brain_X100009222	GCST90318716	1-linoleoyl-2-arachidonoyl-GPE (18:2/20:4)*	Lipid
brain_X100009219	GCST90318717	1-oleoyl-2-arachidonoyl-GPE (18:1/20:4)*	Lipid
brain_X100009227	GCST90318718	1-linoleoyl-GPG (18:2)*	Lipid
brain_X100009232	GCST90318719	thioproline	Xenobiotics
brain_X100009246	GCST90318720	2-methylserine	Amino Acid
brain_X100009271	GCST90318721	(S)-3-hydroxybutyrylcarnitine	Lipid
brain_X100009329	GCST90318722	ascorbic acid 2-sulfate	Cofactors and Vitamins
brain_X100009272	GCST90318723	glycosyl-N-palmitoyl-sphingosine (d18:1/16:0)	Lipid
brain_X100009394	GCST90318724	hexadecadienoate (16:2n6)	Lipid
brain_X100009406	GCST90318725	palmitoleoylcarnitine (C16:1)*	Lipid
brain_X100010839	GCST90318726	1-(1-enyl-oleoyl)-2-oleoyl-GPE (P-18:1/18:1)*	Lipid
brain_X100010869	GCST90318727	2,3-dihydroxy-2-methylbutyrate	Amino Acid
brain_X100010917	GCST90318728	palmitoyl-oleoyl-glycerol (16:0/18:1) [2]*	Lipid
brain_X100010895	GCST90318729	2'-O-methylcytidine	Nucleotide
brain_X100010901	GCST90318730	gamma-glutamyl-alpha-lysine	Peptide
brain_X100010945	GCST90318731	lactosyl-N-stearoyl-sphingosine (d18:1/18:0)*	Lipid
brain_X100010925	GCST90318732	palmitoyl-arachidonoyl-glycerol (16:0/20:4) [2]*	Lipid
brain_X100010937	GCST90318733	oleoyl-arachidonoyl-glycerol (18:1/20:4) [2]*	Lipid
brain_X100010949	GCST90318734	stearoyl-arachidonoyl-glycerol (18:0/20:4) [1]*	Lipid
brain_X100010950	GCST90318735	stearoyl-arachidonoyl-glycerol (18:0/20:4) [2]*	Lipid
brain_X100010951	GCST90318736	1-oleoyl-2-arachidonoyl-GPI (18:1/20:4)*	Lipid
brain_X100010955	GCST90318737	perfluorooctanesulfonate (PFOS)	Xenobiotics
brain_X100015618	GCST90318738	palmitoyl-docosahexaenoyl-glycerol (16:0/22:6) [1]*	Lipid
brain_X100015620	GCST90318739	lactosyl-N-nervonoyl-sphingosine (d18:1/24:1)*	Lipid
brain_X100015624	GCST90318740	N-behenoyl-sphingadienine (d18:2/22:0)*	Lipid
brain_X100015616	GCST90318741	stearoyl-docosahexaenoyl-glycerol (18:0/22:6) [1]*	Lipid
brain_X100015625	GCST90318742	glycosyl-N-behenoyl-sphingadienine (d18:2/22:0)*	Lipid
brain_X100015617	GCST90318743	stearoyl-docosahexaenoyl-glycerol (18:0/22:6) [2]*	Lipid
brain_X100015632	GCST90318744	N-stearoyl-sphingadienine (d18:2/18:0)*	Lipid
brain_X100015637	GCST90318745	2-hydroxybehenate	Lipid
brain_X100015638	GCST90318746	2-hydroxynervonate*	Lipid
brain_X100015640	GCST90318747	N-palmitoylserine	Lipid
brain_X100015694	GCST90318748	glycosyl-N-stearoyl-sphinganine (d18:0/18:0)*	Lipid
brain_X100015643	GCST90318749	sphingadienine	Lipid
brain_X100015641	GCST90318750	N-oleoylserine	Lipid
brain_X100015666	GCST90318751	glycerophosphoserine*	Lipid
brain_X100015727	GCST90318752	ceramide (d16:1/24:1, d18:1/22:1)*	Lipid
brain_X100015696	GCST90318753	glycosyl-N-stearoyl-sphingadienine (d18:2/18:0)*	Lipid
brain_X100015723	GCST90318754	hexadecasphingosine (d16:1)*	Lipid
brain_X100015735	GCST90318755	ceramide (d18:1/14:0, d16:1/16:0)*	Lipid
brain_X100015737	GCST90318756	ceramide (d18:1/17:0, d17:1/18:0)*	Lipid
brain_X100015700	GCST90318757	glycosyl-N-nervonoyl-sphingadienine (d18:2/24:1)*	Lipid
brain_X100015748	GCST90318758	glycosyl-N-tricosanoyl-sphingadienine (d18:2/23:0)*	Lipid
brain_X100015749	GCST90318759	glycosyl-N-tricosenoyl-sphingosine (d18:1/23:1)*	Lipid
brain_X100015730	GCST90318760	glycosyl ceramide (d16:1/24:1, d18:1/22:1)*	Lipid
brain_X100015744	GCST90318761	ceramide (d18:2/24:1, d18:1/24:2)*	Lipid
brain_X100015755	GCST90318762	ceramide (d18:1/20:0, d16:1/22:0, d20:1/18:0)*	Lipid
brain_X100015758	GCST90318763	glycosyl ceramide (d18:2/25:1, d18:1/25:2)	Lipid
brain_X100015752	GCST90318764	glycosyl-N-(2-hydroxynervonoyl)-sphingosine (d18:1/24:1(2OH))*	Lipid
brain_X100015786	GCST90318765	sphingomyelin (d18:0/20:0, d16:0/22:0)*	Lipid
brain_X100015787	GCST90318766	sphingomyelin (d18:1/19:0, d19:1/18:0)*	Lipid
brain_X100015762	GCST90318767	docosatrienoate (22:3n6)*	Lipid
brain_X100015785	GCST90318768	nisinate (24:6n3)	Lipid
brain_X100015791	GCST90318769	sphingomyelin (d18:2/23:1)*	Lipid
brain_X100015788	GCST90318770	sphingomyelin (d18:2/18:1)*	Lipid
brain_X100015834	GCST90318771	lignoceroylcarnitine (C24)*	Lipid
brain_X100015836	GCST90318772	ximenoylcarnitine (C26:1)*	Lipid
brain_X100015832	GCST90318773	behenoylcarnitine (C22)*	Lipid
brain_X100015833	GCST90318774	arachidoylcarnitine (C20)*	Lipid
brain_X100015838	GCST90318775	eicosenoylcarnitine (C20:1)*	Lipid
brain_X100015837	GCST90318776	arachidonoylcarnitine (C20:4)	Lipid
brain_X100015839	GCST90318777	dihomo-linoleoylcarnitine (C20:2)*	Lipid
brain_X100015840	GCST90318778	dihomo-linolenoylcarnitine (C20:3n3 or 6)*	Lipid
brain_X100015842	GCST90318779	pentadecanoylcarnitine (C15)*	Lipid
brain_X100015845	GCST90318780	docosahexaenoylcarnitine (C22:6)*	Lipid
brain_X100015841	GCST90318781	erucoylcarnitine (C22:1)*	Lipid
brain_X100015846	GCST90318782	nervonoylcarnitine (C24:1)*	Lipid
brain_X100015848	GCST90318783	docosadienoylcarnitine (C22:2)*	Lipid
brain_X100015849	GCST90318784	docosatrienoylcarnitine (C22:3)*	Lipid
brain_X100015850	GCST90318785	adrenoylcarnitine (C22:4)*	Lipid
brain_X100015857	GCST90318786	nervonoyl ethanolamide (24:1)*	Lipid
brain_X100015862	GCST90318787	palmitoleoyl ethanolamide*	Lipid
brain_X100015847	GCST90318788	tetracosadienoylcarnitine (C24:2)*	Lipid
brain_X100015870	GCST90318789	eicosanoylsphingosine (d20:1)*	Lipid
brain_X100015859	GCST90318790	ximenoyl ethanolamide (26:1)*	Lipid
brain_X100015966	GCST90318791	carotene diol (1)	Cofactors and Vitamins
brain_X100015882	GCST90318792	glycosyl ceramide (d18:1/20:0, d16:1/22:0)*	Lipid
brain_X100016038	GCST90318793	(N(1) + N(8))-acetylspermidine	Amino Acid
brain_X100016069	GCST90318794	5-dodecenoylcarnitine (C12:1)	Lipid
brain_X100019801	GCST90318795	3-hydroxyoleoylcarnitine	Lipid
brain_X100019957	GCST90318796	N-stearoylserine*	Lipid
brain_X100019960	GCST90318797	2-hydroxyheptanoate*	Lipid
brain_X100015962	GCST90318798	N,N,N-trimethyl-5-aminovalerate	Amino Acid
brain_X100019978	GCST90318799	octadecenedioate (C18:1-DC)	Lipid
brain_X100019800	GCST90318800	3-hydroxypalmitoylcarnitine	Lipid
brain_X100019968	GCST90318801	ribulonate/xylulonate/lyxonate*	Carbohydrate
brain_X100020219	GCST90318802	3-formylindole	Xenobiotics
brain_X100020203	GCST90318803	3-hydroxystachydrine*	Xenobiotics
brain_X100019981	GCST90318804	heptenedioate (C7:1-DC)*	Lipid
brain_X100020217	GCST90318805	N,N,N-trimethyl-alanylproline betaine (TMAP)	Amino Acid
brain_X100020343	GCST90318806	tetradecadienoate (14:2)*	Lipid
brain_X100020360	GCST90318807	8-methoxykynurenate	Amino Acid
brain_X100020242	GCST90318808	diacetylspermidine*	Amino Acid
brain_X100020262	GCST90318809	glutamine conjugate of C6H10O2 (2)*	Partially Characterized Molecules
brain_X100020377	GCST90318810	ethyl beta-glucopyranoside	Xenobiotics
brain_X100020361	GCST90318811	3-amino-2-piperidone	Amino Acid
brain_X100020421	GCST90318812	1-carboxyethyltyrosine	Amino Acid
brain_X100020417	GCST90318813	N6,N6-dimethyllysine	Amino Acid
brain_X100020425	GCST90318814	1-carboxyethylleucine	Amino Acid
brain_X100020427	GCST90318815	1-carboxyethylisoleucine	Amino Acid
brain_X100020419	GCST90318816	1-carboxyethylphenylalanine	Amino Acid
brain_X100020423	GCST90318817	1-carboxyethylvaline	Amino Acid
brain_X100020478	GCST90318818	dodecadienoate (12:2)*	Lipid
brain_X100020899	GCST90318819	3'-dephospho-CoA-glutathione*	Amino Acid
brain_X100020827	GCST90318820	3-(methylthio)acetaminophen sulfate*	Xenobiotics
brain_X100020877	GCST90318821	donepezil	Xenobiotics
brain_X100020967	GCST90318822	S-(1,2-dicarboxyethyl)glutathione	Amino Acid
brain_X100020893	GCST90318823	2,3-dihydroxy-5-methylthio-4-pentenoate (DMTPA)*	Amino Acid
brain_X100021770	GCST90318824	NADHX*	Cofactors and Vitamins
brain_X100021123	GCST90318825	hydroxy-N6,N6,N6-trimethyllysine*	Amino Acid
brain_X100021711	GCST90318826	decadienedioic acid (C10:2-DC)	Lipid
brain_X100021918	GCST90318827	2,4-di-tert-butylphenol	Xenobiotics
brain_X100021728	GCST90318828	cis-3,4-methyleneheptanoylcarnitine	Lipid
brain_X1001	GCST90318829	hydroxyproline	Amino Acid
brain_X1002	GCST90318830	allantoin	Nucleotide
brain_X1021	GCST90318831	5-oxoproline	Amino Acid
brain_X1004	GCST90318832	xanthine	Nucleotide
brain_X1024	GCST90318833	pantothenate (Vitamin B5)	Cofactors and Vitamins
brain_X1025	GCST90318834	pipecolate	Amino Acid
brain_X1026	GCST90318835	phosphoethanolamine (PE)	Lipid
brain_X1052	GCST90318836	glycerate	Carbohydrate
brain_X1053	GCST90318837	3-ureidopropionate	Nucleotide
brain_X1082	GCST90318838	N-acetylleucine	Amino Acid
brain_X1083	GCST90318839	N-acetylmethionine	Amino Acid
brain_X1087	GCST90318840	erucate (22:1n9)	Lipid
brain_X1096	GCST90318841	UDP-glucose	Carbohydrate
brain_X1084	GCST90318842	N-acetylvaline	Amino Acid
brain_X1097	GCST90318843	UDP-glucuronate	Carbohydrate
brain_X1099	GCST90318844	guanosine	Nucleotide
brain_X1105	GCST90318845	alpha-tocopherol	Cofactors and Vitamins
brain_X1110	GCST90318846	N-acetylalanine	Amino Acid
brain_X1113	GCST90318847	4-acetamidobutanoate	Amino Acid
brain_X1114	GCST90318848	3-aminoisobutyrate	Nucleotide
brain_X111	GCST90318849	3-hydroxyisobutyrate	Amino Acid
brain_X1124	GCST90318850	citrate	Energy
brain_X1134	GCST90318851	urate	Nucleotide
brain_X112	GCST90318852	3-hydroxy-3-methylglutarate	Lipid
brain_X1137	GCST90318853	oleoyl ethanolamide	Lipid
brain_X1162	GCST90318854	N-acetylneuraminate	Carbohydrate
brain_X1140	GCST90318855	gamma-glutamylglutamine	Peptide
brain_X117	GCST90318856	homovanillate (HVA)	Amino Acid
brain_X1211	GCST90318857	acetylphosphate	Energy
brain_X1214	GCST90318858	adenosine 3',5'-diphosphate	Nucleotide
brain_X1212	GCST90318859	N-acetyl-glucosamine 1-phosphate	Carbohydrate
brain_X1213	GCST90318860	N-acetylglucosamine 6-phosphate	Carbohydrate
brain_X1220	GCST90318861	CDP-choline	Lipid
brain_X1223	GCST90318862	cytidine 5'-monophospho-N-acetylneuraminic acid	Carbohydrate
brain_X1215	GCST90318863	N-acetylglucosaminylasparagine	Carbohydrate
brain_X1221	GCST90318864	creatine	Amino Acid
brain_X1231	GCST90318865	dihomolinoleate (20:2n6)	Lipid
brain_X1239	GCST90318866	2-hydroxystearate	Lipid
brain_X1235	GCST90318867	gamma-glutamylhistidine	Peptide
brain_X1242	GCST90318868	1-methyladenosine	Nucleotide
brain_X1261	GCST90318869	12-HHTrE	Lipid
brain_X1256	GCST90318870	choline	Lipid
brain_X1254	GCST90318871	glycerol	Lipid
brain_X1263	GCST90318872	S-adenosylmethionine (SAM)	Amino Acid
brain_X1303	GCST90318873	adenylosuccinate	Nucleotide
brain_X1310	GCST90318874	NAD+	Cofactors and Vitamins
brain_X1312	GCST90318875	nicotinamide ribonucleotide (NMN)	Cofactors and Vitamins
brain_X1268	GCST90318876	gamma-glutamylleucine	Peptide
brain_X132	GCST90318877	3-phosphoglycerate	Carbohydrate
brain_X141	GCST90318878	gamma-aminobutyrate (GABA)	Amino Acid
brain_X1342	GCST90318879	3-methoxytyrosine	Amino Acid
brain_X1383	GCST90318880	4-acetamidophenol	Xenobiotics
brain_X1442	GCST90318881	beta-hydroxyisovalerate	Amino Acid
brain_X1488	GCST90318882	arachidonoyl ethanolamide	Lipid
brain_X144	GCST90318883	4-hydroxyphenylacetate	Amino Acid
brain_X1489	GCST90318884	palmitoyl ethanolamide	Lipid
brain_X1518	GCST90318885	N-palmitoyl-sphingosine (d18:1/16:0)	Lipid
brain_X1526	GCST90318886	1-palmitoyl-2-oleoyl-GPE (16:0/18:1)	Lipid
brain_X1531	GCST90318887	1-palmitoyl-2-oleoyl-GPS (16:0/18:1)	Lipid
brain_X1533	GCST90318888	1,2-dioleoyl-GPS (18:1/18:1)	Lipid
brain_X1537	GCST90318889	1-palmitoyl-2-linoleoyl-GPC (16:0/18:2)	Lipid
brain_X1547	GCST90318890	N-stearoyl-sphingosine (d18:1/18:0)*	Lipid
brain_X1538	GCST90318891	stearoyl sphingomyelin (d18:1/18:0)	Lipid
brain_X1539	GCST90318892	1-palmitoyl-2-oleoyl-GPC (16:0/18:1)	Lipid
brain_X1628	GCST90318893	glycochenodeoxycholate	Lipid
brain_X172	GCST90318894	guanine	Nucleotide
brain_X158	GCST90318895	5,6-dihydrothymine	Nucleotide
brain_X171	GCST90318896	hypoxanthine	Nucleotide
brain_X180	GCST90318897	linoleate (18:2n6)	Lipid
brain_X1830	GCST90318898	acetyl-CoA	Lipid
brain_X1869	GCST90318899	2-hydroxyhippurate (salicylurate)	Xenobiotics
brain_X189	GCST90318900	N6,N6,N6-trimethyllysine	Amino Acid
brain_X192	GCST90318901	N-acetylputrescine	Amino Acid
brain_X197	GCST90318902	S-adenosylhomocysteine (SAH)	Amino Acid
brain_X194	GCST90318903	N-formylmethionine	Amino Acid
brain_X2029	GCST90318904	azelate (C9-DC)	Lipid
brain_X2028	GCST90318905	metoprolol	Xenobiotics
brain_X2050	GCST90318906	eicosapentaenoate (EPA; 20:5n3)	Lipid
brain_X2049	GCST90318907	4-acetaminophen sulfate	Xenobiotics
brain_X2051	GCST90318908	methylsuccinate	Amino Acid
brain_X2048	GCST90318909	3-(N-acetyl-L-cystein-S-yl) acetaminophen	Xenobiotics
brain_X208	GCST90318910	adenosine 5'-diphosphate (ADP)	Nucleotide
brain_X213	GCST90318911	N6-methyladenosine	Nucleotide
brain_X209	GCST90318912	AMP	Nucleotide
brain_X2054	GCST90318913	ethylmalonate	Amino Acid
brain_X212	GCST90318914	5-methylthioadenosine (MTA)	Amino Acid
brain_X215	GCST90318915	adenosine 5'-diphosphoribose (ADP-ribose)	Cofactors and Vitamins
brain_X229	GCST90318916	arachidonate (20:4n6)	Lipid
brain_X231	GCST90318917	arginine	Amino Acid
brain_X232	GCST90318918	argininosuccinate	Amino Acid
brain_X234	GCST90318919	aspartate	Amino Acid
brain_X233	GCST90318920	ascorbate (Vitamin C)	Cofactors and Vitamins
brain_X249	GCST90318921	carnosine	Amino Acid
brain_X250	GCST90318922	biliverdin	Cofactors and Vitamins
brain_X240	GCST90318923	3-(4-hydroxyphenyl)lactate (HPLA)	Amino Acid
brain_X252	GCST90318924	succinate	Energy
brain_X269	GCST90318925	CoA-glutathione*	Amino Acid
brain_X254	GCST90318926	3-hydroxybutyrate (BHBA)	Lipid
brain_X267	GCST90318927	phosphocholine	Lipid
brain_X266	GCST90318928	cholesterol	Lipid
brain_X272	GCST90318929	corticosterone	Lipid
brain_X270	GCST90318930	CoA	Cofactors and Vitamins
brain_X275	GCST90318931	creatinine	Amino Acid
brain_X279	GCST90318932	cystine	Amino Acid
brain_X278	GCST90318933	cysteinylglycine	Amino Acid
brain_X282	GCST90318934	CMP	Nucleotide
brain_X291	GCST90318935	glucose 6-phosphate	Carbohydrate
brain_X298	GCST90318936	2'-deoxycytidine 5'-monophosphate	Nucleotide
brain_X297	GCST90318937	sphingosine	Lipid
brain_X301	GCST90318938	dehydroascorbate	Cofactors and Vitamins
brain_X309	GCST90318939	dihydroxyacetone phosphate (DHAP)	Carbohydrate
brain_X302	GCST90318940	deoxycholate	Lipid
brain_X313	GCST90318941	sphinganine	Lipid
brain_X327	GCST90318942	FAD	Cofactors and Vitamins
brain_X310	GCST90318943	cystathionine	Amino Acid
brain_X331	GCST90318944	gamma-glutamylglutamate	Peptide
brain_X330	GCST90318945	fumarate	Energy
brain_X338	GCST90318946	gluconate	Xenobiotics
brain_X335	GCST90318947	guanosine 5'-diphospho-fucose	Carbohydrate
brain_X339	GCST90318948	glutarate (C5-DC)	Lipid
brain_X340	GCST90318949	glycine	Amino Acid
brain_X348	GCST90318950	2'-deoxyguanosine	Nucleotide
brain_X347	GCST90318951	5'- GMP	Nucleotide
brain_X344	GCST90318952	guanidinoacetate	Amino Acid
brain_X355	GCST90318953	histidine	Amino Acid
brain_X358	GCST90318954	hypotaurine	Amino Acid
brain_X356	GCST90318955	cortisol	Lipid
brain_X35	GCST90318956	S-1-pyrroline-5-carboxylate	Amino Acid
brain_X370	GCST90318957	inositol 1-phosphate (I1P)	Lipid
brain_X363	GCST90318958	myo-inositol	Lipid
brain_X361	GCST90318959	inosine	Nucleotide
brain_X381	GCST90318960	2-aminoadipate	Amino Acid
brain_X382	GCST90318961	3-sulfo-L-alanine	Amino Acid
brain_X376	GCST90318962	isoleucine	Amino Acid
brain_X391	GCST90318963	citrulline	Amino Acid
brain_X392	GCST90318964	saccharopine	Amino Acid
brain_X397	GCST90318965	leucine	Amino Acid
brain_X415	GCST90318966	methionine	Amino Acid
brain_X418	GCST90318967	methylmalonate (MMA)	Lipid
brain_X407	GCST90318968	lysine	Amino Acid
brain_X41	GCST90318969	homocarnosine	Amino Acid
brain_X409	GCST90318970	malate	Energy
brain_X424	GCST90318971	palmitate (16:0)	Lipid
brain_X432	GCST90318972	nicotinamide	Cofactors and Vitamins
brain_X428	GCST90318973	NADH	Cofactors and Vitamins
brain_X437	GCST90318974	pelargonate (9:0)	Lipid
brain_X444	GCST90318975	ornithine	Amino Acid
brain_X445	GCST90318976	orotate	Nucleotide
brain_X439	GCST90318977	stearate (18:0)	Lipid
brain_X448	GCST90318978	glutathione, oxidized (GSSG)	Amino Acid
brain_X460	GCST90318979	phenylalanine	Amino Acid
brain_X461	GCST90318980	phosphate	Energy
brain_X452	GCST90318981	palmitoleate (16:1n7)	Lipid
brain_X463	GCST90318982	phosphoenolpyruvate (PEP)	Carbohydrate
brain_X480	GCST90318983	proline	Amino Acid
brain_X482	GCST90318984	lactate	Carbohydrate
brain_X469	GCST90318985	phytosphingosine	Lipid
brain_X487	GCST90318986	prostaglandin E2	Lipid
brain_X491	GCST90318987	pyridoxal	Cofactors and Vitamins
brain_X493	GCST90318988	pyridoxamine phosphate	Cofactors and Vitamins
brain_X496	GCST90318989	glutathione, reduced (GSH)	Amino Acid
brain_X49	GCST90318990	putrescine	Amino Acid
brain_X498	GCST90318991	retinol (Vitamin A)	Cofactors and Vitamins
brain_X501	GCST90318992	salicylate	Xenobiotics
brain_X500	GCST90318993	riboflavin (Vitamin B2)	Cofactors and Vitamins
brain_X503	GCST90318994	serine	Amino Acid
brain_X50	GCST90318995	spermidine	Amino Acid
brain_X512	GCST90318996	taurine	Amino Acid
brain_X507	GCST90318997	spermine	Amino Acid
brain_X533	GCST90318998	urea	Amino Acid
brain_X519	GCST90318999	myristate (14:0)	Lipid
brain_X536	GCST90319000	2'-deoxyuridine	Nucleotide
brain_X535	GCST90319001	uridine	Nucleotide
brain_X55	GCST90319002	1-methylnicotinamide	Cofactors and Vitamins
brain_X561	GCST90319003	glutamate	Amino Acid
brain_X563	GCST90319004	glutamine	Amino Acid
brain_X537	GCST90319005	trans-urocanate	Amino Acid
brain_X564	GCST90319006	threonine	Amino Acid
brain_X565	GCST90319007	tryptophan	Amino Acid
brain_X566	GCST90319008	valine	Amino Acid
brain_X572	GCST90319009	glucose	Carbohydrate
brain_X568	GCST90319010	pyridoxamine	Cofactors and Vitamins
brain_X799	GCST90319011	betaine	Amino Acid
brain_X798	GCST90319012	adenosine	Nucleotide
brain_X800	GCST90319013	cysteine	Amino Acid
brain_X803	GCST90319014	mannose	Carbohydrate
brain_X806	GCST90319015	dimethylglycine	Amino Acid
brain_X811	GCST90319016	alanine	Amino Acid
brain_X818	GCST90319017	malonate	Lipid
brain_X815	GCST90319018	tyrosine	Amino Acid
brain_X821	GCST90319019	pseudouridine	Nucleotide
brain_X823	GCST90319020	pyruvate	Carbohydrate
brain_X827	GCST90319021	cytidine	Nucleotide
brain_X825	GCST90319022	uracil	Nucleotide
brain_X828	GCST90319023	arabinose	Carbohydrate
brain_X872	GCST90319024	thymidine	Nucleotide
brain_X873	GCST90319025	thiamin (Vitamin B1)	Cofactors and Vitamins
brain_X878	GCST90319026	fructose	Carbohydrate
brain_X880	GCST90319027	adenine	Nucleotide
brain_X882	GCST90319028	thymine	Nucleotide
brain_X888	GCST90319029	caprate (10:0)	Lipid
brain_X891	GCST90319030	margarate (17:0)	Lipid
brain_X892	GCST90319031	nonadecanoate (19:0)	Lipid
brain_X893	GCST90319032	arachidate (20:0)	Lipid
brain_X922	GCST90319033	N-stearoyl-sphinganine (d18:0/18:0)*	Lipid
brain_X917	GCST90319034	asparagine	Amino Acid
brain_X914	GCST90319035	ribose	Carbohydrate
brain_X932	GCST90319036	caprylate (8:0)	Lipid
brain_X935	GCST90319037	sucrose	Carbohydrate
brain_X93	GCST90319038	alpha-ketoglutarate	Energy
brain_X980	GCST90319039	pentadecanoate (15:0)	Lipid
brain_X936	GCST90319040	pyridoxine (Vitamin B6)	Cofactors and Vitamins
brain_X999910445	GCST90319041	X - 10445	NA
brain_X98	GCST90319042	kynurenate	Amino Acid
brain_X999910457	GCST90319043	X - 10457	NA
brain_X999911381	GCST90319044	X - 11381	NA
brain_X999911580	GCST90319045	X - 11580	NA
brain_X999911612	GCST90319046	X - 11612	NA
brain_X999911615	GCST90319047	X - 11615	NA
brain_X999912015	GCST90319048	X - 12015	NA
brain_X999911787	GCST90319049	X - 11787	NA
brain_X999912100	GCST90319050	X - 12100	NA
brain_X999911979	GCST90319051	X - 11979	NA
brain_X999913007	GCST90319052	X - 13007	NA
brain_X999912101	GCST90319053	X - 12101	NA
brain_X999912104	GCST90319054	X - 12104	NA
brain_X999914056	GCST90319055	X - 14056	NA
brain_X999912462	GCST90319056	X - 12462	NA
brain_X999914837	GCST90319057	X - 14837	NA
brain_X999913835	GCST90319058	X - 13835	NA
brain_X999914904	GCST90319059	X - 14904	NA
brain_X999915136	GCST90319060	X - 15136	NA
brain_X999915161	GCST90319061	X - 15161	NA
brain_X999915220	GCST90319062	X - 15220	NA
brain_X999916619	GCST90319063	X - 16619	NA
brain_X999915666	GCST90319064	X - 15666	NA
brain_X999916972	GCST90319065	X - 16972	NA
brain_X999915806	GCST90319066	X - 15806	NA
brain_X999917010	GCST90319067	X - 17010	NA
brain_X999921353	GCST90319068	X - 21353	NA
brain_X999921342	GCST90319069	X - 21342	NA
brain_X999921796	GCST90319070	X - 21796	NA
brain_X999921928	GCST90319071	X - 21928	NA
brain_X999922773	GCST90319072	X - 22773	NA
brain_X999922774	GCST90319073	X - 22774	NA
brain_X999922162	GCST90319074	X - 22162	NA
brain_X999922771	GCST90319075	X - 22771	NA
brain_X999922779	GCST90319076	X - 22779	NA
brain_X999922780	GCST90319077	X - 22780	NA
brain_X999923026	GCST90319078	X - 23026	NA
brain_X999922776	GCST90319079	X - 22776	NA
brain_X999922810	GCST90319080	X - 22810	NA
brain_X999923171	GCST90319081	X - 23171	NA
brain_X999923109	GCST90319082	X - 23109	NA
brain_X999923593	GCST90319083	X - 23593	NA
brain_X999923639	GCST90319084	X - 23639	NA
brain_X999923428	GCST90319085	X - 23428	NA
brain_X999923739	GCST90319086	X - 23739	NA
brain_X999923644	GCST90319087	X - 23644	NA
brain_X999924035	GCST90319088	X - 24035	NA
brain_X999923782	GCST90319089	X - 23782	NA
brain_X999924241	GCST90319090	X - 24241	NA
brain_X999924426	GCST90319091	X - 24426	NA
brain_X999924243	GCST90319092	X - 24243	NA
brain_X999924425	GCST90319093	X - 24425	NA
brain_X999924257	GCST90319094	X - 24257	NA
brain_X999924432	GCST90319095	X - 24432	NA
brain_X999924431	GCST90319096	X - 24431	NA
brain_X999924697	GCST90319097	X - 24697	NA
brain_X999924699	GCST90319098	X - 24699	NA
brain_X999924728	GCST90319099	X - 24728	NA
brain_X999925009	GCST90319100	X - 25009	NA
brain_X999925020	GCST90319101	X - 25020	NA
brain_X999925028	GCST90319102	X - 25028	NA
brain_X999924807	GCST90319103	X - 24807	NA
brain_X999925047	GCST90319104	X - 25047	NA
brain_X999925109	GCST90319105	X - 25109	NA
brain_X999925244	GCST90319106	X - 25244	NA
brain_X999925271	GCST90319107	X - 25271	NA
brain_X999925180	GCST90319108	X - 25180	NA
brain_X999925422	GCST90319109	X - 25422	NA
brain_X999925855	GCST90319110	X - 25855	NA
brain_X999925790	GCST90319111	X - 25790	NA
brain_X999925936	GCST90319112	X - 25936	NA
brain_X999925856	GCST90319113	X - 25856	NA
brain_X999925948	GCST90319114	X - 25948	NA
brain_X999925979	GCST90319115	X - 25979	NA
brain_X999925981	GCST90319116	X - 25981	NA
brain_X999925982	GCST90319117	X - 25982	NA
brain_X999925983	GCST90319118	X - 25983	NA
brain_X100000251	GCST90319119	FMN	Cofactors and Vitamins
brain_X100000044	GCST90319120	anserine	Amino Acid
brain_X100000275	GCST90319121	maltotetraose	Carbohydrate
brain_X100000138	GCST90319122	3'-dephosphocoenzyme A	Cofactors and Vitamins
brain_X100000276	GCST90319123	maltotriose	Carbohydrate
brain_X100000436	GCST90319124	glycodeoxycholate	Lipid
brain_X100000409	GCST90319125	2-isopropylmalate	Xenobiotics
brain_X100000328	GCST90319126	phosphopantetheine	Cofactors and Vitamins
brain_X100000445	GCST90319127	theobromine	Xenobiotics
brain_X100000911	GCST90319128	morphine	Xenobiotics
brain_X100000626	GCST90319129	sphingosine 1-phosphate	Lipid
brain_X100000870	GCST90319130	saccharin	Xenobiotics
brain_X100000987	GCST90319131	2-linoleoylglycerol (18:2)	Lipid
brain_X100000936	GCST90319132	3-methyl-2-oxobutyrate	Amino Acid
brain_X100001073	GCST90319133	androsterone sulfate	Lipid
brain_X100001108	GCST90319134	3-methylxanthine	Xenobiotics
brain_X100001207	GCST90319135	4-imidazoleacetate	Amino Acid
brain_X100001232	GCST90319136	5-dodecenoate (12:1n7)	Lipid
brain_X100001251	GCST90319137	decanoylcarnitine (C10)	Lipid
brain_X100001294	GCST90319138	gamma-glutamylglycine	Peptide
brain_X100001332	GCST90319139	salicyluric glucuronide*	Xenobiotics
brain_X100001408	GCST90319140	2-myristoylglycerol (14:0)	Lipid
brain_X100001385	GCST90319141	metoprolol acid metabolite*	Xenobiotics
brain_X100001454	GCST90319142	3-hydroxydodecanedioate*	Lipid
brain_X100001495	GCST90319143	pantetheine	Cofactors and Vitamins
brain_X100001467	GCST90319144	N2-methylguanosine	Nucleotide
brain_X100001550	GCST90319145	homostachydrine*	Xenobiotics
brain_X100001596	GCST90319146	2-methylmalonylcarnitine (C4-DC)	Lipid
brain_X100001590	GCST90319147	isobutyrylglycine (C4)	Amino Acid
brain_X100001618	GCST90319148	1-myristoylglycerol (14:0)	Lipid
brain_X100001605	GCST90319149	catechol sulfate	Xenobiotics
brain_X100001644	GCST90319150	adenosine-5'-diphosphoglucose	Carbohydrate
brain_X100001657	GCST90319151	glycolithocholate sulfate*	Lipid
brain_X100001723	GCST90319152	alpha-hydroxycaproate	Lipid
brain_X100001790	GCST90319153	glycylisoleucine	Peptide
brain_X100001793	GCST90319154	2-methoxyacetaminophen sulfate*	Xenobiotics
brain_X100001843	GCST90319155	gamma-glutamylalanine	Peptide
brain_X100001870	GCST90319156	1-palmitoyl-2-linoleoyl-GPE (16:0/18:2)	Lipid
brain_X100001878	GCST90319157	glycosyl-N-nervonoyl-sphingosine (d18:1/24:1)*	Lipid
brain_X100001977	GCST90319158	beta-cryptoxanthin	Cofactors and Vitamins
brain_X100002067	GCST90319159	pregnenediol sulfate (C21H34O5S)*	Lipid
brain_X100001989	GCST90319160	glycocholenate sulfate*	Lipid
brain_X100001890	GCST90319161	alanylleucine	Peptide
brain_X100002732	GCST90319162	diphenhydramine	Xenobiotics
brain_X100002376	GCST90319163	dexpanthenol	Xenobiotics
brain_X100003183	GCST90319164	leucylglutamine*	Peptide
brain_X100002259	GCST90319165	cis-4-decenoylcarnitine (C10:1)	Lipid
brain_X100003210	GCST90319166	valylleucine	Peptide
brain_X100003239	GCST90319167	N-palmitoyltaurine	Lipid
brain_X100003240	GCST90319168	N-stearoyltaurine	Lipid
brain_X100003589	GCST90319169	phenylalanylalanine	Peptide
brain_X100003640	GCST90319170	valylglutamine	Peptide
brain_X100004241	GCST90319171	furosemide	Xenobiotics
brain_X100004287	GCST90319172	lauryl sulfate	Xenobiotics
brain_X100004322	GCST90319173	2-aminophenol sulfate	Xenobiotics
brain_X100004251	GCST90319174	dimethylmalonic acid	Lipid
brain_X100004634	GCST90319175	3-methoxytyramine sulfate	Amino Acid
brain_X100006092	GCST90319176	tyramine O-sulfate	Amino Acid
brain_X100005850	GCST90319177	3-methylglutarylcarnitine (2)	Amino Acid
brain_X100006098	GCST90319178	3-hydroxypyridine sulfate	Xenobiotics
brain_X100006105	GCST90319179	4-methylguaiacol sulfate	Xenobiotics
brain_X100006203	GCST90319180	acesulfame	Xenobiotics
brain_X100006296	GCST90319181	sphingomyelin (d18:1/22:2, d18:2/22:1, d16:1/24:2)*	Lipid
brain_X100006352	GCST90319182	2-docosahexaenoylglycerol (22:6)*	Lipid
brain_X100006360	GCST90319183	dopamine 4-sulfate	Amino Acid
brain_X100006361	GCST90319184	dopamine 3-O-sulfate	Amino Acid
brain_X100006438	GCST90319185	citraconate/glutaconate	Energy
brain_X100006370	GCST90319186	3beta-hydroxy-5-cholestenoate	Lipid
brain_X100008908	GCST90319187	1,2-dioleoyl-GPI (18:1/18:1)	Lipid
brain_X100006614	GCST90319188	adipoylcarnitine (C6-DC)	Lipid
brain_X100008952	GCST90319189	1-palmitoleoylglycerol (16:1)*	Lipid
brain_X100008936	GCST90319190	4-HDoHE	Lipid
brain_X100008953	GCST90319191	2-palmitoleoylglycerol (16:1)*	Lipid
brain_X100008963	GCST90319192	azithromycin	Xenobiotics
brain_X100008985	GCST90319193	1-palmitoyl-2-dihomo-linolenoyl-GPC (16:0/20:3n3 or 6)*	Lipid
brain_X100008980	GCST90319194	1-stearoyl-2-linoleoyl-GPC (18:0/18:2)*	Lipid
brain_X100009009	GCST90319195	1-(1-enyl-palmitoyl)-2-linoleoyl-GPC (P-16:0/18:2)*	Lipid
brain_X100009014	GCST90319196	1-(1-enyl-palmitoyl)-2-arachidonoyl-GPC (P-16:0/20:4)*	Lipid
brain_X100009030	GCST90319197	lactosyl-N-palmitoyl-sphingosine (d18:1/16:0)	Lipid
brain_X100009045	GCST90319198	phenylacetylglutamate	Peptide
brain_X100009062	GCST90319199	(3'-5')-adenylylcytidine	Nucleotide
brain_X100009154	GCST90319200	1-palmitoyl-2-gamma-linolenoyl-GPC (16:0/18:3n6)*	Lipid
brain_X100009076	GCST90319201	1-palmitoyl-2-alpha-linolenoyl-GPC (16:0/18:3n3)*	Lipid
brain_X100009205	GCST90319202	1-palmitoyl-2-stearoyl-GPE (16:0/18:0)*	Lipid
brain_X100009231	GCST90319203	gamma-glutamylserine	Peptide
brain_X100009233	GCST90319204	palmitoylcholine	Lipid
brain_X100010896	GCST90319205	2'-O-methyluridine	Nucleotide
brain_X100009331	GCST90319206	oleoylcholine	Lipid
brain_X100009393	GCST90319207	hexadecatrienoate (16:3n3)	Lipid
brain_X100010919	GCST90319208	oleoyl-oleoyl-glycerol (18:1/18:1) [2]*	Lipid
brain_X100010921	GCST90319209	stearoyl-linoleoyl-glycerol (18:0/18:2) [2]*	Lipid
brain_X100015609	GCST90319210	N-palmitoyl-sphingadienine (d18:2/16:0)*	Lipid
brain_X100010923	GCST90319211	linoleoyl-arachidonoyl-glycerol (18:2/20:4) [2]*	Lipid
brain_X100015619	GCST90319212	palmitoyl-docosahexaenoyl-glycerol (16:0/22:6) [2]*	Lipid
brain_X100015714	GCST90319213	glycosyl-N-arachidoyl-sphingosine (d18:1/20:0)*	Lipid
brain_X100015715	GCST90319214	lactosyl-N-arachidoyl-sphingosine (d18:1/20:0)*	Lipid
brain_X100015724	GCST90319215	heptadecasphingosine (d17:1)	Lipid
brain_X100015728	GCST90319216	glycosyl-N-erucoyl-sphingosine (d18:1/22:1)*	Lipid
brain_X100015745	GCST90319217	glycosyl ceramide (d18:2/24:1, d18:1/24:2)*	Lipid
brain_X100015751	GCST90319218	glycosyl ceramide (d18:1/23:1, d17:1/24:1)*	Lipid
brain_X100015831	GCST90319219	linolenoylcarnitine (C18:3)*	Lipid
brain_X100015853	GCST90319220	arachidoyl ethanolamide (20:0)*	Lipid
brain_X100015756	GCST90319221	glycosyl-N-pentacosenoyl-sphingadienine (d18:2/25:1)*	Lipid
brain_X100015855	GCST90319222	lignoceroyl ethanolamide (24:0)*	Lipid
brain_X100016052	GCST90319223	morphine-3-glucuronide	Xenobiotics
brain_X100019915	GCST90319224	cytidine 2' or 3'-monophosphate (2' or 3'-CMP)	Nucleotide
brain_X100020259	GCST90319225	glutamine conjugate of C7H12O2*	Partially Characterized Molecules
brain_X100020004	GCST90319226	3-carboxy-4-methyl-5-pentyl-2-furanpropionate (3-CMPFP)	Lipid
brain_X100019893	GCST90319227	3-hydroxyarachidate*	Lipid
brain_X100020746	GCST90319228	1-meadoylglycerol (20:3n9)*	Lipid
brain_X100020378	GCST90319229	2-hydroxysebacate	Lipid
brain_X100020790	GCST90319230	desmethylcitalopram*	Xenobiotics
brain_X100020728	GCST90319231	(3'-5')-cytidylyluridine*	Nucleotide
brain_X100021388	GCST90319232	3-hydroxytridecanoate	Lipid
brain_X100021478	GCST90319233	1-methyl-5-imidazolelactate	Amino Acid
brain_X100020825	GCST90319234	3-hydroxyhexanoylcarnitine (1)	Lipid
brain_X100021141	GCST90319235	3-hydroxydecanoylcarnitine	Lipid
brain_X100021760	GCST90319236	N-acetyl-2-aminoadipate	Amino Acid
brain_X100021709	GCST90319237	branched-chain, straight-chain, or cyclopropyl 12:1 fatty acid*	Partially Characterized Molecules
brain_X100021784	GCST90319238	4-chlorobenzoic acid	Xenobiotics
brain_X100021938	GCST90319239	queuine	Nucleotide
brain_X100022036	GCST90319240	1-carboxyethylhistidine	Amino Acid
brain_X100021790	GCST90319241	3-sulfinovaline	Xenobiotics
brain_X100022041	GCST90319242	N,N-dimethyl-pro-pro	Peptide
brain_X100022120	GCST90319243	oxindolylalanine	Amino Acid
brain_X1080	GCST90319244	5-KETE	Lipid
brain_X1036	GCST90319245	gamma-glutamylcysteine	Peptide
brain_X1107	GCST90319246	N-acetylcysteine	Amino Acid
brain_X1090	GCST90319247	bilirubin	Cofactors and Vitamins
brain_X1123	GCST90319248	chenodeoxycholate	Lipid
brain_X1125	GCST90319249	5,6-dihydrouracil	Nucleotide
brain_X1219	GCST90319250	betaine aldehyde	Amino Acid
brain_X1141	GCST90319251	4-hydroxyphenylpyruvate	Amino Acid
brain_X1232	GCST90319252	fructose-6-phosphate	Carbohydrate
brain_X1343	GCST90319253	S-lactoylglutathione	Amino Acid
brain_X182	GCST90319254	quinolinate	Cofactors and Vitamins
brain_X136	GCST90319255	cholate	Lipid
brain_X1749	GCST90319256	acetylcholine	Lipid
brain_X219	GCST90319257	ribose 1-phosphate	Carbohydrate
brain_X290	GCST90319258	glucosamine-6-phosphate	Carbohydrate
brain_X244	GCST90319259	beta-alanine	Nucleotide
brain_X264	GCST90319260	7-dehydrocholesterol	Lipid
brain_X294	GCST90319261	mannose-6-phosphate	Carbohydrate
brain_X342	GCST90319262	glycocholate	Lipid
brain_X346	GCST90319263	guanosine 5'- diphosphate (GDP)	Nucleotide
brain_X362	GCST90319264	inosine 5'-monophosphate (IMP)	Nucleotide
brain_X354	GCST90319265	histamine	Amino Acid
brain_X504	GCST90319266	serotonin	Amino Acid
brain_X71	GCST90319267	5-hydroxyindoleacetate	Amino Acid
brain_X75	GCST90319268	uridine-2',3'-cyclic monophosphate	Nucleotide
brain_X73	GCST90319269	cytidine 2',3'-cyclic monophosphate	Nucleotide
brain_X849	GCST90319270	caffeine	Xenobiotics
brain_X869	GCST90319271	UMP	Nucleotide
brain_X925	GCST90319272	heptanoate (7:0)	Lipid
brain_X881	GCST90319273	cytosine	Nucleotide
brain_X999911795	GCST90319274	X - 11795	NA
brain_X999912127	GCST90319275	X - 12127	NA
brain_X926	GCST90319276	caproate (6:0)	Lipid
brain_X999912216	GCST90319277	X - 12216	NA
brain_X999912798	GCST90319278	X - 12798	NA
brain_X999912411	GCST90319279	X - 12411	NA
brain_X999912680	GCST90319280	X - 12680	NA
brain_X999913553	GCST90319281	X - 13553	NA
brain_X999915503	GCST90319282	X - 15503	NA
brain_X999917335	GCST90319283	X - 17335	NA
brain_X999915461	GCST90319284	X - 15461	NA
brain_X999921891	GCST90319285	X - 21891	NA
brain_X999922917	GCST90319286	X - 22917	NA
brain_X999922767	GCST90319287	X - 22767	NA
brain_X999922921	GCST90319288	X - 22921	NA
brain_X999923038	GCST90319289	X - 23038	NA
brain_X999923085	GCST90319290	X - 23085	NA
brain_X999923482	GCST90319291	X - 23482	NA
brain_X999923240	GCST90319292	X - 23240	NA
brain_X999923590	GCST90319293	X - 23590 - retired for N-acetyl-L-2-aminoadipic acid	NA
brain_X999923918	GCST90319294	X - 23918	NA
brain_X999924027	GCST90319295	X - 24027	NA
brain_X999924456	GCST90319296	X - 24456	NA
brain_X999924428	GCST90319297	X - 24428	NA
brain_X999925026	GCST90319298	X - 25026	NA
brain_X999925828	GCST90319299	X - 25828	NA
brain_X999925055	GCST90319300	X - 25055	NA
brain_X999925884	GCST90319301	X - 25884	NA
brain_X999925957	GCST90319302	X - 25957	NA
brain_X999926062	GCST90319303	X - 26062	NA

## Sheet: TableS4
Table S4. GWAS Summary-level data of plasma metabolites
accessionId	reportedTrait	discoverySampleAncestry
GCST90199621	Carnitine levels	8192 European
GCST90199622	Benzoate levels	7306 European
GCST90199623	Maltotriose levels	4641 European
GCST90199624	Hippurate levels	8260 European
GCST90199625	Methionine sulfoxide levels	8243 European
GCST90199626	Xanthurenate levels	7965 European
GCST90199627	N-alpha-acetylornithine levels	5606 European
GCST90199628	3-methylhistidine levels	8289 European
GCST90199629	Glycerophosphorylcholine (GPC) levels	8212 European
GCST90199630	Phenylacetate levels	7059 European
GCST90199631	3-methyl-2-oxovalerate levels	8257 European
GCST90199632	Tartarate levels	7099 European
GCST90199633	Suberate (C8-DC) levels	6902 European
GCST90199634	5-hydroxylysine levels	8128 European
GCST90199635	3-phenylpropionate hydrocinnamate levels	7925 European
GCST90199636	Kynurenine levels	8244 European
GCST90199637	N-acetylglutamate levels	7802 European
GCST90199638	Glycerol 3-phosphate levels	8201 European
GCST90199639	Imidazole lactate levels	8256 European
GCST90199640	4-guanidinobutanoate levels	8144 European
GCST90199641	Glucuronate levels	7988 European
GCST90199642	Ribitol levels	8128 European
GCST90199643	Glycodeoxycholate levels	6877 European
GCST90199644	Theobromine levels	8137 European
GCST90199645	Quinate levels	8200 European
GCST90199646	Gentisate levels	8013 European
GCST90199647	Theophylline levels	7822 European
GCST90199648	1,5-anhydroglucitol (1,5-ag) levels	8139 European
GCST90199649	1-stearoyl-2-arachidonoyl-GPI (18:0/20:4) levels	8134 European
GCST90199650	Indolelactate levels	8233 European
GCST90199651	Docosahexaenoate DHA; 22:6n3 levels	8279 European
GCST90199652	1-stearoyl-2-oleoyl-GPS (18:0/18:1) levels	8055 European
GCST90199653	1-myristoyl-2-palmitoyl-gpc (14:0/16:0) levels	8271 European
GCST90199654	Paraxanthine levels in elite athletes	7840 European
GCST90199655	4-methyl-2-oxopentanoate levels	8255 European
GCST90199656	3-indoxyl sulfate levels	8242 European
GCST90199657	Sphingosine 1-phosphate levels	8246 European
GCST90199658	Alpha-hydroxyisocaproate levels	8250 European
GCST90199659	1-stearoyl-GPI (18:0) levels	8260 European
GCST90199660	1,2-dipalmitoyl-gpc (16:0/16:0) levels	8264 European
GCST90199661	Maleate levels	8171 European
GCST90199662	Isovalerate (i5:0) levels	7862 European
GCST90199663	4-acetylphenol sulfate levels	7135 European
GCST90199664	Phenyllactate (PLA) levels in elite athletes	8235 European
GCST90199665	N-acetylaspartate (naa) levels	8148 European
GCST90199666	Palmitoylcarnitine levels (Metabolon platform)	8256 European
GCST90199667	Erythritol levels in elite athletes	8167 European
GCST90199668	Hexanoylcarnitine levels (Biocrates platform)	8242 European
GCST90199669	Acetylcarnitine levels (Biocrates platform)	8262 European
GCST90199670	Iminodiacetate (IDA) levels	8213 European
GCST90199671	Cysteine s-sulfate levels	8229 European
GCST90199672	Oxalate (ethanedioate) levels	8181 European
GCST90199673	DHEAS levels	8228 European
GCST90199674	3-hydroxymyristate levels	8235 European
GCST90199675	Homoarginine levels	8265 European
GCST90199676	1-oleoylglycerol (18:1) levels	8225 European
GCST90199677	3-methyl-2-oxobutyrate levels	8254 European
GCST90199678	Tartronate (hydroxymalonate) levels	8125 European
GCST90199679	2,3-dihydroxypyridine levels	6496 European
GCST90199680	3-hydroxyoctanoate levels	8182 European
GCST90199681	2-hydroxyoctanoate levels	8224 European
GCST90199682	Homocitrulline levels	7998 European
GCST90199683	Indoleacetate levels	8208 European
GCST90199684	1-linoleoylglycerol (18:2) levels	8212 European
GCST90199685	2-linoleoylglycerol (18:2) levels	6378 European
GCST90199686	Indolepropionate levels	8153 European
GCST90199687	Threonate levels	8151 European
GCST90199688	N-acetylglycine levels	8250 European
GCST90199689	Glycolithocholate levels	7158 European
GCST90199690	EDTA levels	8239 European
GCST90199691	1-methylhistidine levels	8226 European
GCST90199692	Citramalate levels	7125 European
GCST90199693	3-hydroxydecanoate levels	8239 European
GCST90199694	1,3-dimethylurate levels	7444 European
GCST90199695	Galactonate levels	7518 European
GCST90199696	Trigonelline levels	8272 European
GCST90199697	Dodecanedioate levels	8240 European
GCST90199698	Isobutyrylcarnitine (c4) levels	8243 European
GCST90199699	3-methylxanthine levels	8085 European
GCST90199700	3-hydroxylaurate levels	8206 European
GCST90199701	Pyridoxate levels	8089 European
GCST90199702	5-hydroxyhexanoate levels	7097 European
GCST90199703	Gamma-glutamylvaline levels	8179 European
GCST90199704	3-hydroxysebacate levels	7325 European
GCST90199705	Propionylglycine levels	7311 European
GCST90199706	Butyrylglycine levels	6044 European
GCST90199707	Pro-hydroxy-pro levels	8208 European
GCST90199708	Propionylcarnitine (c3) levels	8273 European
GCST90199709	Adrenate (22:4n6) levels	8279 European
GCST90199710	Docosatrienoate (22:3n3) levels	6511 European
GCST90199711	Docosadienoate (22:2n6) levels	8264 European
GCST90199712	3-carboxy-4-methyl-5-propyl-2-furanpropanoate (cmpf) levels	8270 European
GCST90199713	Docosapentaenoate n3 DPA; 22:5n3 levels	8284 European
GCST90199714	3-hydroxy-2-ethylpropionate levels	8238 European
GCST90199715	Myristoleate (14:1n5) levels	8255 European
GCST90199716	10-undecenoate (11:1n1) levels	8243 European
GCST90199717	1-methyl-4-imidazoleacetate levels	8090 European
GCST90199718	Sebacate (C10-DC) levels	7926 European
GCST90199719	Tauro-beta-muricholate levels	4661 European
GCST90199720	Octanoylcarnitine (c8) levels	8226 European
GCST90199721	Stearidonate (18:4n3) levels	8240 European
GCST90199722	Decanoylcarnitine (C10) levels	8225 European
GCST90199723	5-dodecenoate (12:1n7) levels	8248 European
GCST90199724	N-acetylisoleucine levels	7223 European
GCST90199725	Campesterol levels	5300 European
GCST90199726	N-acetylthreonine levels	8223 European
GCST90199727	1-oleoyl-GPC (18:1) levels	8257 European
GCST90199728	10-nonadecenoate (19:1n9) levels	8277 European
GCST90199729	Piperine levels	8155 European
GCST90199730	Carnitine C14 levels	8241 European
GCST90199731	10-heptadecenoate (17:1n7) levels	8282 European
GCST90199732	1-stearoyl-gpc (18:0) levels	8240 European
GCST90199733	1-palmitoyl-GPC (16:0) levels	8232 European
GCST90199734	Hyocholate levels	5782 European
GCST90199735	N-acetylhistidine levels	7054 European
GCST90199736	Alpha-hydroxyisovalerate levels	8208 European
GCST90199737	N-acetylproline levels	7100 European
GCST90199738	Stachydrine levels	8297 European
GCST90199739	Salicyluric glucuronide levels	5190 European
GCST90199740	P-cresol sulfate levels	8183 European
GCST90199741	Gamma-glutamylglycine levels	8263 European
GCST90199742	1-linoleoyl-gpc (18:2) levels	8262 European
GCST90199743	Stearoylcarnitine levels	8133 European
GCST90199744	Eicosenoate (20:1) levels	8277 European
GCST90199745	Aconitate [cis or trans] levels	8262 European
GCST90199746	Erythronate levels	8198 European
GCST90199747	Isovalerylcarnitine (C5) levels	8266 European
GCST90199748	Linolenate [alpha or gamma; (18:3n3 or 6)] levels	8257 European
GCST90199749	Gamma-glutamylthreonine levels	8231 European
GCST90199750	Laurylcarnitine levels	8241 European
GCST90199751	Gamma-glutamylmethionine levels	8237 European
GCST90199752	Epiandrosterone sulfate levels	8174 European
GCST90199753	Gamma-glutamyltryptophan levels	7902 European
GCST90199754	7-methylxanthine levels	8019 European
GCST90199755	3,7-dimethylurate levels	6894 European
GCST90199756	1,7-dimethyluric acid levels	7950 European
GCST90199757	1,3,7-trimethylurate levels	7446 European
GCST90199758	N4-acetylcytidine levels	7425 European
GCST90199759	Indolebutyrate levels	4423 European
GCST90199760	5-acetylamino-6-amino-3-methyluracil levels	8006 European
GCST90199761	N1-methylinosine levels	8147 European
GCST90199762	N6-carbamoylthreonyladenosine levels	8176 European
GCST90199763	1-methylxanthine levels	7959 European
GCST90199764	N2,n2-dimethylguanosine levels	8210 European
GCST90199765	4-hydroxyhippurate levels	8259 European
GCST90199766	3-(3-amino-3-carboxypropyl)uridine levels	7679 European
GCST90199767	5,6-dihydrouridine levels	8210 European
GCST90199768	Phenylacetylglutamine levels	8251 European
GCST90199769	3-hydroxydodecanedioate levels	7168 European
GCST90199770	1-arachidonylglycerol (20:4) levels	7650 European
GCST90199771	7-methylguanine levels	8239 European
GCST90199772	1-stearoyl-GPE (18:0) levels	8270 European
GCST90199773	Phenol sulfate levels	8249 European
GCST90199774	Oleoylcarnitine levels	8260 European
GCST90199775	Gamma-glutamylisoleucine levels	8267 European
GCST90199776	Malonylcarnitine levels	5822 European
GCST90199777	1-palmitoleoyl-GPC (16:1) levels	8227 European
GCST90199778	N-methyl-2-pyridone-5-carboxamide levels	8177 European
GCST90199779	Gamma-glutamyl-2-aminobutyrate levels	7826 European
GCST90199780	1-stearoyl-GPG (18:0) levels	6806 European
GCST90199781	Hexanoylglycine levels	6015 European
GCST90199782	Glutamine degradant levels	8293 European
GCST90199783	5-methyluridine (ribothymidine) levels	8168 European
GCST90199784	Cysteine-glutathione disulfide levels	7812 European
GCST90199785	Isovalerylglycine levels	7100 European
GCST90199786	2-hydroxy-3-methylvalerate levels	8246 European
GCST90199787	Homostachydrine levels	8248 European
GCST90199788	1-arachidonoyl-gpc (20:4n6) levels	8267 European
GCST90199789	2-palmitoyl-GPC (16:0) levels	8249 European
GCST90199790	2-palmitoleoyl-GPC (16:1) levels	6697 European
GCST90199791	1-arachidonoyl-GPE (20:4n6) levels	8270 European
GCST90199792	1-palmitoyl-GPE (16:0) levels	8276 European
GCST90199793	1-linoleoyl-GPE (18:2) levels	8279 European
GCST90199794	1-oleoyl-GPE (18:1) levels	8283 European
GCST90199795	2-hydroxypalmitate levels	8247 European
GCST90199796	Docosapentaenoate (n6 DPA; 22:5n6) levels	7540 European
GCST90199797	Gulonate levels	7731 European
GCST90199798	Isobutyrylglycine levels	7465 European
GCST90199799	Glutarylcarnitine (c5-dc) levels	8238 European
GCST90199800	Carnitine C5:1 levels	8097 European
GCST90199801	Hydroquinone sulfate levels	7682 European
GCST90199802	Beta-hydroxyisovaleroylcarnitine levels	8232 European
GCST90199803	Catechol sulfate levels	8242 European
GCST90199804	7-alpha-hydroxy-3-oxo-4-cholestenoate (7-hoca) levels	8236 European
GCST90199805	Octadecanedioate levels	8223 European
GCST90199806	Tetradecanedioate (C14-DC) levels	8268 European
GCST90199807	Hexadecanedioate (C16-DC) levels	8260 European
GCST90199808	Glycerophosphoethanolamine levels	8231 European
GCST90199809	Taurolithocholate 3-sulfate levels	8124 European
GCST90199810	1-palmitoyl-GPI (16:0) levels	8246 European
GCST90199811	Glycolithocholate sulfate levels	8165 European
GCST90199812	3-(3-hydroxyphenyl)propionate levels	7304 European
GCST90199813	Deoxycarnitine levels	8271 European
GCST90199814	Alpha-hydroxycaproate levels	5169 European
GCST90199815	1-ribosyl-imidazoleacetate levels	8205 European
GCST90199816	3,4-dihydroxybutyrate levels	8142 European
GCST90199817	Indoleacetylglutamine levels	6161 European
GCST90199818	Mannitol/sorbitol levels	8211 European
GCST90199819	Tryptophan betaine levels	8216 European
GCST90199820	Dihomo-linolenate (20:3n3 or n6) levels	8273 European
GCST90199821	1-linoleoyl-GPI (18:2) levels	8268 European
GCST90199822	1-oleoyl-GPI (18:1) levels	8252 European
GCST90199823	O-cresol sulfate levels	7315 European
GCST90199824	4-vinylphenol sulfate levels	8280 European
GCST90199825	Pyrraline levels	7920 European
GCST90199826	N6-acetyllysine levels	8242 European
GCST90199827	Thymol sulfate levels	8063 European
GCST90199828	N-acetylserine levels	8217 European
GCST90199829	3-methyladipate levels	6958 European
GCST90199830	4-ethylphenylsulfate levels	8139 European
GCST90199831	1-stearoyl-2-oleoyl-GPE (18:0/18:1) levels	8273 European
GCST90199832	Dimethylarginine (sdma + adma) levels	8233 European
GCST90199833	Hexanoylglutamine levels	8128 European
GCST90199834	Gamma-glutamylalanine levels	7518 European
GCST90199835	5alpha-androstan-3beta,17beta-diol disulfate levels	8199 European
GCST90199836	N-methylproline levels	8299 European
GCST90199837	Carotenoid levels (cryptoxanthin)	8226 European
GCST90199838	5alpha-pregnan-3beta,20alpha-diol disulfate levels	8130 European
GCST90199839	Taurocholenate sulfate levels	8249 European
GCST90199840	Pregnenediol disulfate (C21H34O8S2) levels	8245 European
GCST90199841	Glycocholenate sulfate levels	8250 European
GCST90199842	Androstenediol (3beta,17beta) disulfate (1) levels	8222 European
GCST90199843	Chiro-inositol levels	4429 European
GCST90199844	1-palmitoyl-2-linoleoyl-GPE (16:0/18:2) levels	8266 European
GCST90199845	Sphinganine-1-phosphate levels	8126 European
GCST90199846	Glycosyl-N-stearoyl-sphingosine (d18:1/18:0) levels	8233 European
GCST90199847	4-allylphenol sulfate levels	8240 European
GCST90199848	Succinylcarnitine levels	8212 European
GCST90199849	21-hydroxypregnenolone disulfate levels	8132 European
GCST90199850	5alpha-androstan-3alpha,17alpha-diol monosulfate levels	5524 European
GCST90199851	Androstenediol (3beta,17beta) disulfate (2) levels	8205 European
GCST90199852	5alpha-androstan-3beta,17alpha-diol disulfate levels	7103 European
GCST90199853	5alpha-pregnan-3beta,20beta-diol monosulfate (1) levels	7772 European
GCST90199854	5alpha-pregnan-3beta,20alpha-diol monosulfate (2) levels	8028 European
GCST90199855	5alpha-androstan-3beta,17beta-diol monosulfate (2) levels	7066 European
GCST90199856	Androstenediol (3alpha, 17alpha) monosulfate (3) levels	8192 European
GCST90199857	5alpha-pregnan-diol disulfate levels	4110 European
GCST90199858	5alpha-androstan-3alpha,17beta-diol monosulfate (1) levels	7608 European
GCST90199859	5alpha-androstan-3alpha,17beta-diol disulfate levels	5082 European
GCST90199860	Andro steroid monosulfate C19H28O6S (1) levels	7415 European
GCST90199861	Pregnenediol sulfate (C21H34O5S) levels	8260 European
GCST90199862	4-hydroxycoumarin levels	6944 European
GCST90199863	16a-hydroxy DHEA 3-sulfate levels	8236 European
GCST90199864	Gamma-CEHC levels	8258 European
GCST90199865	2-hydroxyglutarate levels	7769 European
GCST90199866	N-acetyl-beta-alanine levels	8231 European
GCST90199867	Tridecenedioate (C13:1-DC) levels	8231 European
GCST90199868	N-acetyl-3-methylhistidine levels	7018 European
GCST90199869	2-hydroxyhippurate levels	8241 European
GCST90199870	4-cholesten-3-one levels	6990 European
GCST90199871	Androstenediol (3beta,17beta) monosulfate (2) levels	7811 European
GCST90199872	Androstenediol (3beta,17beta) monosulfate (1) levels	8229 European
GCST90199873	Pregnenolone sulfate levels	7772 European
GCST90199874	S-methylmethionine levels	6674 European
GCST90199875	13-HODE + 9-HODE levels	8207 European
GCST90199876	Palmitoyl sphingomyelin (d18:1/16:0) levels	8269 European
GCST90199877	Indole-3-carboxylate levels	4989 European
GCST90199878	Sphingomyelin (d18:1/18:1, d18:2/18:0) levels	8267 European
GCST90199879	Ergothioneine levels	8210 European
GCST90199880	Cis-4-decenoylcarnitine (C10:1) levels	8239 European
GCST90199881	5-(galactosylhydroxy)-L-lysine levels	6898 European
GCST90199882	2s,3R-dihydroxybutyrate levels	8252 European
GCST90199883	Cysteinylglycine disulfide levels	8216 European
GCST90199884	2,3-dihydroxyisovalerate levels	8268 European
GCST90199885	Alpha-ketoglutaramate levels	8210 European
GCST90199886	3-methylglutaconate levels	8197 European
GCST90199887	(16 or 17)-methylstearate (a19:0 or i19:0) levels	8239 European
GCST90199888	Cinnamoylglycine levels	7824 European
GCST90199889	2R,3R-dihydroxybutyrate levels	8223 European
GCST90199890	4-hydroxyglutamate levels	7226 European
GCST90199891	S-methylcysteine levels	8239 European
GCST90199892	Isoursodeoxycholate levels	8234 European
GCST90199893	Cis-4-decenoate (10:1n6) levels	8173 European
GCST90199894	4-oxo-retinoic acid levels	7514 European
GCST90199895	1-lignoceroyl-GPC (24:0) levels	8208 European
GCST90199896	Sulfate levels	8230 European
GCST90199897	4-hydroxy-2-oxoglutaric acid levels	7919 European
GCST90199898	Glycoursodeoxycholate levels	8252 European
GCST90199899	1-(1-enyl-palmitoyl)-GPC (p-16:0) levels	8170 European
GCST90199900	Argininate levels	8226 European
GCST90199901	1-methyl-5-imidazoleacetate levels	8171 European
GCST90199902	Hydantoin-5-propionate levels	8164 European
GCST90199903	2-oxoarginine levels	8223 European
GCST90199904	Pantoate levels	7662 European
GCST90199905	Formiminoglutamate levels	8175 European
GCST90199906	1-(1-enyl-palmitoyl)-GPE (p-16:0) levels	8227 European
GCST90199907	S-methylcysteine sulfoxide levels	8255 European
GCST90199908	2-o-methylascorbic acid levels	8219 European
GCST90199909	Eicosanedioate (C20-DC) levels	8258 European
GCST90199910	1-(1-enyl-stearoyl)-GPE (p-18:0) levels	8249 European
GCST90199911	Beta-citrylglutamate levels	8226 European
GCST90199912	N-oleoyltaurine levels	7375 European
GCST90199913	Docosadioate (C22-DC) levels	8225 European
GCST90199914	Oleoyl-linoleoyl-glycerol (18:1/18:2) [2] levels	8069 European
GCST90199915	Imidazole propionate levels	7776 European
GCST90199916	Carnitine C18:2 levels	8268 European
GCST90199917	Pregnanediol-3-glucuronide levels	7905 European
GCST90199918	Carboxyethyl-gaba levels	8090 European
GCST90199919	Alliin levels	6517 European
GCST90199920	Trimethylamine n-oxide levels	8218 European
GCST90199921	Dihydroferulate levels	6398 European
GCST90199922	Prolylglycine levels	7907 European
GCST90199923	N-palmitoylglycine levels	8236 European
GCST90199924	N-methyltaurine levels	5440 European
GCST90199925	Succinimide levels	5865 European
GCST90199926	N-acetylcarnosine levels	8233 European
GCST90199927	Histidine betaine (hercynine) levels	7518 European
GCST90199928	2-stearoyl-GPE (18:0) levels	8073 European
GCST90199929	Margaroylcarnitine (C17) levels	8112 European
GCST90199930	(R)-3-hydroxybutyrylcarnitine levels	7787 European
GCST90199931	Lanthionine levels	7760 European
GCST90199932	Mannonate levels	8166 European
GCST90199933	3b-hydroxy-5-cholenoic acid levels	6846 European
GCST90199934	2-hydroxydecanoate levels	8267 European
GCST90199935	Glycohyocholate levels	7095 European
GCST90199936	3-methyl catechol sulfate (2) levels	6320 European
GCST90199937	2-aminooctanoate levels	8178 European
GCST90199938	3-methyl catechol sulfate (1) levels	8233 European
GCST90199939	4-methylcatechol sulfate levels	8229 European
GCST90199940	Guaiacol sulfate levels	8262 European
GCST90199941	Gamma-CEHC glucuronide levels	6305 European
GCST90199942	Dimethyl sulfone levels	7905 European
GCST90199943	2-piperidinone levels	8225 European
GCST90199944	Indolin-2-one levels	7027 European
GCST90199945	Sphingomyelin (d18:1/14:0, d16:1/16:0) levels	8254 European
GCST90199946	3-acetylphenol sulfate levels	6897 European
GCST90199947	Sphingomyelin (d18:2/16:0, d18:1/16:1) levels	8272 European
GCST90199948	S-allylcysteine levels	6857 European
GCST90199949	6-oxopiperidine-2-carboxylate levels	8032 European
GCST90199950	2-aminophenol sulfate levels	8264 European
GCST90199951	N-acetylalliin levels	5432 European
GCST90199952	2-aminoheptanoate levels	8238 European
GCST90199953	3-methoxytyramine sulfate levels	5419 European
GCST90199954	N2,N5-diacetylornithine levels	7596 European
GCST90199955	Ferulic acid 4-sulfate levels	7332 European
GCST90199956	1H-indole-7-acetic acid levels	5986 European
GCST90199957	3-(3-hydroxyphenyl)propionate sulfate levels	5773 European
GCST90199958	1-linolenoyl-GPC (18:3) levels	8261 European
GCST90199959	O-sulfo-l-tyrosine levels	8229 European
GCST90199960	N-formylanthranilic acid levels	7534 European
GCST90199961	Methionine sulfone levels	8254 European
GCST90199962	Acisoga levels	7489 European
GCST90199963	17alpha-hydroxypregnanolone glucuronide levels	5582 European
GCST90199964	Etiocholanolone glucuronide levels	7821 European
GCST90199965	Fructosyllysine levels	8238 European
GCST90199966	1-(1-enyl-oleoyl)-GPE (p-18:1) levels	8157 European
GCST90199967	N-acetyltaurine levels	8160 European
GCST90199968	1-palmitoyl-GPG (16:0) levels	7708 European
GCST90199969	1-oleoyl-GPG (18:1) levels	6990 European
GCST90199970	Octadecenedioylcarnitine (C18:1-DC) levels	8245 European
GCST90199971	3-methylglutarylcarnitine (2) levels	8220 European
GCST90199972	Sphingomyelin (d18:1/24:1, d18:2/24:0) levels	8267 European
GCST90199973	Methyl glucopyranoside (alpha + beta) levels	7973 European
GCST90199974	9-hydroxystearate levels	7474 European
GCST90199975	Sphingomyelin (d18:2/14:0, d18:1/14:1) levels	8278 European
GCST90199976	1-dihomo-linolenylglycerol (20:3) levels	6470 European
GCST90199977	4-hydroxychlorothalonil levels	8216 European
GCST90199978	Vanillactate levels	7935 European
GCST90199979	Carnitine C14:1 levels	8257 European
GCST90199980	N-formylphenylalanine levels	7229 European
GCST90199981	2-acetamidophenol sulfate levels	6984 European
GCST90199982	4-vinylguaiacol sulfate levels	7592 European
GCST90199983	5alpha-androstan-3alpha,17beta-diol monosulfate (2) levels	5920 European
GCST90199984	Vanillic alcohol sulfate levels	5076 European
GCST90199985	Methyl-4-hydroxybenzoate sulfate levels	8285 European
GCST90199986	Eugenol sulfate levels	7063 European
GCST90199987	2-methoxyresorcinol sulfate levels	5897 European
GCST90199988	Tyramine O-sulfate levels	7254 European
GCST90199989	4-methylguaiacol sulfate levels	7141 European
GCST90199990	3-hydroxypyridine sulfate levels	8270 European
GCST90199991	Arabonate/xylonate levels	8211 European
GCST90199992	Octadecanedioylcarnitine (C18-DC) levels	8049 European
GCST90199993	Phenylacetylcarnitine levels	8127 European
GCST90199994	Ethylparaben sulfate levels	6408 European
GCST90199995	Sphingomyelin (d18:1/20:2, d18:2/20:1, d16:1/22:2) levels	8124 European
GCST90199996	Sphingomyelin (d18:1/20:1, d18:2/20:0) levels	8255 European
GCST90199997	Behenoyl sphingomyelin (d18:1/22:0) levels	8260 European
GCST90199998	Propyl 4-hydroxybenzoate sulfate levels	7855 European
GCST90199999	4-methoxyphenol sulfate levels	7500 European
GCST90200000	Umbelliferone sulfate levels	5598 European
GCST90200001	Sphingomyelin (d18:1/20:0, d16:1/22:0) levels	8257 European
GCST90200002	6-hydroxyindole sulfate levels	8229 European
GCST90200003	P-cresol glucuronide levels	7969 European
GCST90200004	N-carbamoylalanine levels	7315 European
GCST90200005	Citraconate/glutaconate levels	8263 European
GCST90200006	1,2,3-benzenetriol sulfate (2) levels	7484 European
GCST90200007	3-methoxycatechol sulfate (2) levels	7286 European
GCST90200008	C-glycosyltryptophan levels	8204 European
GCST90200009	3-methoxycatechol sulfate (1) levels	8194 European
GCST90200010	Sphingomyelin (d18:1/22:1, d18:2/22:0, d16:1/24:1) levels	8246 European
GCST90200011	Arabitol/xylitol levels	8219 European
GCST90200012	3-hydroxyhexanoate levels	8268 European
GCST90200013	Sphingomyelin (d18:1/22:2, d18:2/22:1, d16:1/24:2) levels	8267 European
GCST90200014	3beta-hydroxy-5-cholestenoate levels	8259 European
GCST90200015	N-acetylkynurenine (2) levels	6193 European
GCST90200016	Dopamine 4-sulfate levels	6888 European
GCST90200017	Sphingomyelin (d17:1/16:0, d18:1/15:0, d16:1/17:0) levels	8261 European
GCST90200018	Adipoylcarnitine (C6-DC) levels	8216 European
GCST90200019	Dopamine 3-o-sulfate levels	8252 European
GCST90200020	Lignoceroyl sphingomyelin (d18:1/24:0) levels	8250 European
GCST90200021	N-acetylglucosamine/n-acetylgalactosamine levels	7940 European
GCST90200022	Glycochenodeoxycholate 3-sulfate levels	8123 European
GCST90200023	Trans 3,4-methyleneheptanoate levels	7104 European
GCST90200024	Taurodeoxycholic acid 3-sulfate levels	7333 European
GCST90200025	Phenol glucuronide levels	4466 European
GCST90200026	Glycodeoxycholate 3-sulfate levels	8066 European
GCST90200027	4-hydroxyphenylacetoylcarnitine levels	7523 European
GCST90200028	1-stearoyl-2-oleoyl-gpc (18:0/18:1) levels	8257 European
GCST90200029	Linoleoyl ethanolamide levels	7214 European
GCST90200030	1,2-dilinoleoyl-GPC (18:2/18:2) levels	8227 European
GCST90200031	Nonanoylcarnitine (C9) levels	7669 European
GCST90200032	2-hydroxybutyrate/2-hydroxyisobutyrate levels	8215 European
GCST90200033	Sphingomyelin (d18:2/23:0, d18:1/23:1, d17:1/24:1) levels	8272 European
GCST90200034	Tricosanoyl sphingomyelin (d18:1/23:0) levels	8257 European
GCST90200035	Palmitoyl dihydrosphingomyelin (d18:0/16:0) levels	8269 European
GCST90200036	1-palmitoleoylglycerol (16:1) levels	6432 European
GCST90200037	1-stearoyl-2-linoleoyl-gpc (18:0/18:2) levels	8231 European
GCST90200038	1-palmitoyl-2-palmitoleoyl-gpc (16:0/16:1) levels	8276 European
GCST90200039	1-stearoyl-2-linoleoyl-GPE (18:0/18:2) levels	8241 European
GCST90200040	Sphingomyelin (d18:2/24:1, d18:1/24:2) levels	8273 European
GCST90200041	1-palmitoyl-2-stearoyl-gpc (16:0/18:0) levels	8271 European
GCST90200042	Oleate/vaccenate (18:1) levels	8230 European
GCST90200043	1-palmitoyl-2-docosahexaenoyl-gpc (16:0/22:6) levels	8256 European
GCST90200044	1-(1-enyl-stearoyl)-2-oleoyl-GPE (p-18:0/18:1) levels	8258 European
GCST90200045	1-stearoyl-2-arachidonoyl-GPE (18:0/20:4) levels	8259 European
GCST90200046	1-stearoyl-2-docosahexaenoyl-gpc (18:0/22:6) levels	8257 European
GCST90200047	Sphingomyelin (d18:1/17:0, d17:1/18:0, d19:1/16:0) levels	8252 European
GCST90200048	1-(1-enyl-palmitoyl)-2-arachidonoyl-GPE (p-16:0/20:4) levels	8262 European
GCST90200049	Myristoyl dihydrosphingomyelin (d18:0/14:0) levels	8254 European
GCST90200050	5-hydroxyindole sulfate levels	6163 European
GCST90200051	1-palmitoyl-2-dihomo-linolenoyl-GPC (16:0/20:3n3 or 6) levels	8230 European
GCST90200052	1-(1-enyl-palmitoyl)-2-arachidonoyl-gpc (p-16:0/20:4) levels	8251 European
GCST90200053	Sphingomyelin (d18:1/21:0, d17:1/22:0, d16:1/23:0) levels	8242 European
GCST90200054	1-palmitoyl-2-arachidonoyl-GPE (16:0/20:4) levels	8257 European
GCST90200055	Lactosyl-N-palmitoyl-sphingosine (d18:1/16:0) levels	8266 European
GCST90200056	Sphingomyelin (d18:0/18:0, d19:0/17:0) levels	8274 European
GCST90200057	1-(1-enyl-palmitoyl)-2-oleoyl-gpc (p-16:0/18:1) levels	8222 European
GCST90200058	1-(1-enyl-stearoyl)-2-arachidonoyl-GPE (p-18:0/20:4) levels	8254 European
GCST90200059	Behenoyl dihydrosphingomyelin (d18:0/22:0) levels	8275 European
GCST90200060	1-(1-enyl-palmitoyl)-2-linoleoyl-GPC (p-16:0/18:2) levels	8260 European
GCST90200061	1-(1-enyl-palmitoyl)-2-oleoyl-GPE (p-16:0/18:1) levels	8264 European
GCST90200062	1-palmitoyl-2-arachidonoyl-GPI (16:0/20:4) levels	8057 European
GCST90200063	1-palmitoyl-2-docosahexaenoyl-GPE (16:0/22:6) levels	8262 European
GCST90200064	N-palmitoyl-sphinganine (d18:0/16:0) levels	8208 European
GCST90200065	1-stearoyl-2-docosahexaenoyl-GPE (18:0/22:6) levels	8251 European
GCST90200066	Gamma-tocopherol/beta-tocopherol levels	8231 European
GCST90200067	1-stearoyl-2-linoleoyl-GPI (18:0/18:2) levels	8113 European
GCST90200068	1,2-dilinoleoyl-GPE (18:2/18:2) levels	6804 European
GCST90200069	Phenylacetylglutamate levels	6227 European
GCST90200070	1-(1-enyl-palmitoyl)-2-palmitoleoyl-GPC (P-16:0/16:1) levels	8083 European
GCST90200071	Palmitoylcholine levels	8209 European
GCST90200072	Thioproline levels	8226 European
GCST90200073	1-linoleoyl-2-arachidonoyl-GPC (18:2/20:4n6) levels	8063 European
GCST90200074	1-linoleoyl-GPG (18:2) levels	8115 European
GCST90200075	1-(1-enyl-palmitoyl)-2-linoleoyl-GPE (p-16:0/18:2) levels	8254 European
GCST90200076	1-(1-enyl-stearoyl)-2-linoleoyl-GPE (p-18:0/18:2) levels	8261 European
GCST90200077	1-stearoyl-2-oleoyl-GPI (18:0/18:1) levels	8111 European
GCST90200078	1-myristoyl-2-arachidonoyl-GPC (14:0/20:4) levels	8264 European
GCST90200079	1-oleoyl-2-arachidonoyl-GPE (18:1/20:4) levels	8121 European
GCST90200080	1-palmitoyl-2-oleoyl-GPI (16:0/18:1) levels	8123 European
GCST90200081	1-oleoyl-2-docosahexaenoyl-GPC (18:1/22:6) levels	8267 European
GCST90200082	1-oleoyl-2-linoleoyl-GPE (18:1/18:2) levels	8205 European
GCST90200083	1-(1-enyl-palmitoyl)-2-palmitoyl-GPC (P-16:0/16:0) levels	8266 European
GCST90200084	Oleoylcholine levels	8120 European
GCST90200085	Glycosyl-N-palmitoyl-sphingosine (d18:1/16:0) levels	8245 European
GCST90200086	Arachidonoylcholine levels	8170 European
GCST90200087	2-methylserine levels	7722 European
GCST90200088	(S)-3-hydroxybutyrylcarnitine levels	8249 European
GCST90200089	Methylsuccinoylcarnitine levels	8004 European
GCST90200090	Dihomo-linolenoyl-choline levels	6954 European
GCST90200091	Docosahexaenoylcholine levels	7440 European
GCST90200092	Glycocholate glucuronide (1) levels	4381 European
GCST90200093	Caffeic acid sulfate levels	7798 European
GCST90200094	Ascorbic acid 2-sulfate levels	8089 European
GCST90200095	1-linoleoyl-2-linolenoyl-GPC (18:2/18:3) levels	8188 European
GCST90200096	Catechol glucuronide levels	4698 European
GCST90200097	Furaneol sulfate levels	5882 European
GCST90200098	Ceramide (d18:1/24:1) levels	8265 European
GCST90200099	N-oleoylserine levels	7591 European
GCST90200100	Perfluorooctanesulfonate (PFOS) levels	8218 European
GCST90200101	Pimeloylcarnitine/3-methyladipoylcarnitine (C7-DC) levels	7837 European
GCST90200102	1-palmitoleoyl-2-linolenoyl-GPC (16:1/18:3) levels	7540 European
GCST90200103	Linoleoyl-arachidonoyl-glycerol (18:2/20:4) [1] levels	7731 European
GCST90200104	Hexadecadienoate (16:2n6) levels	8274 European
GCST90200105	Glycosyl-N-behenoyl-sphingadienine (d18:2/22:0) levels	8232 European
GCST90200106	4-hydroxyphenylacetylglutamine levels	7752 European
GCST90200107	Gamma-glutamyl-alpha-lysine levels	8250 European
GCST90200108	N-palmitoyl-sphingadienine (d18:2/16:0) levels	7805 European
GCST90200109	Linoleoyl-arachidonoyl-glycerol (18:2/20:4) [2] levels	7744 European
GCST90200110	Palmitoleoylcarnitine (C16:1) levels	8263 European
GCST90200111	N-stearoyl-sphingadienine (d18:2/18:0) levels	7229 European
GCST90200112	2,3-dihydroxy-2-methylbutyrate levels	8018 European
GCST90200113	Stearoylcholine levels	7140 European
GCST90200114	Glycosyl-N-tricosanoyl-sphingadienine (d18:2/23:0) levels	7274 European
GCST90200115	N-palmitoyl-heptadecasphingosine (d17:1/16:0) levels	7141 European
GCST90200116	Ceramide (d18:1/14:0, d16:1/16:0) levels	7270 European
GCST90200117	Glycosyl-N-(2-hydroxynervonoyl)-sphingosine (d18:1/24:1(2OH)) levels	8012 European
GCST90200118	Glycosyl ceramide (d18:2/24:1, d18:1/24:2) levels	8251 European
GCST90200119	Glycosyl ceramide (d18:1/23:1, d17:1/24:1) levels	5309 European
GCST90200120	Sphingadienine levels	4533 European
GCST90200121	Ceramide (d18:1/17:0, d17:1/18:0) levels	6073 European
GCST90200122	Nisinate (24:6n3) levels	4765 European
GCST90200123	Sphingomyelin (d18:0/20:0, d16:0/22:0) levels	8277 European
GCST90200124	Sphingomyelin (d18:2/24:2) levels	8140 European
GCST90200125	Sphingomyelin (d17:2/16:0, d18:2/15:0) levels	8264 European
GCST90200126	Sphingomyelin (d18:2/23:1) levels	8267 European
GCST90200127	Behenoylcarnitine (C22) levels	7368 European
GCST90200128	Sphingomyelin (d18:2/18:1) levels	8253 European
GCST90200129	Sphingomyelin (d18:2/21:0, d16:2/23:0) levels	8260 European
GCST90200130	Linoleoylcholine levels	8193 European
GCST90200131	Sphingomyelin (d18:1/19:0, d19:1/18:0) levels	8256 European
GCST90200132	Linolenoylcarnitine (C18:3) levels	8195 European
GCST90200133	Heneicosapentaenoate (21:5n3) levels	4827 European
GCST90200134	Sphingomyelin (d18:1/25:0, d19:0/24:1, d20:1/23:0, d19:1/24:0) levels	8126 European
GCST90200135	Arachidoylcarnitine (C20) levels	7682 European
GCST90200136	Cerotoylcarnitine (C26) levels	8266 European
GCST90200137	Lignoceroylcarnitine (C24) levels	8238 European
GCST90200138	Docosatrienoate (22:3n6) levels	5398 European
GCST90200139	Dihomo-linolenoylcarnitine (C20:3n3 or 6) levels	8092 European
GCST90200140	Carotene diol (2) levels	8196 European
GCST90200141	Ethyl alpha-glucopyranoside levels	6620 European
GCST90200142	Carotene diol (1) levels	8256 European
GCST90200143	Nervonoylcarnitine (C24:1) levels	7880 European
GCST90200144	Dihomo-linoleoylcarnitine (C20:2) levels	7887 European
GCST90200145	Glycosyl ceramide (d18:1/20:0, d16:1/22:0) levels	8259 European
GCST90200146	Docosahexaenoylcarnitine (C22:6) levels	6287 European
GCST90200147	N,N,N-trimethyl-5-aminovalerate levels	8214 European
GCST90200148	Eicosenoylcarnitine (C20:1) levels	8145 European
GCST90200149	Ximenoylcarnitine (C26:1) levels	8260 European
GCST90200150	Arachidonoylcarnitine (C20:4) levels	8202 European
GCST90200151	5-dodecenoylcarnitine (C12:1) levels	7899 European
GCST90200152	2-butenoylglycine levels	6253 European
GCST90200153	(N(1) + N(8))-acetylspermidine levels	8219 European
GCST90200154	Hydroxy-cmpf levels	8254 European
GCST90200155	2-furoylcarnitine levels	6448 European
GCST90200156	Cortolone glucuronide (1) levels	8152 European
GCST90200157	Carotene diol (3) levels	7650 European
GCST90200158	3-hydroxyoleoylcarnitine levels	7532 European
GCST90200159	Dodecenedioate (C12:1-DC) levels	8217 European
GCST90200160	Trans-2-hexenoylglycine levels	6545 European
GCST90200161	2-hydroxyarachidate levels	8170 European
GCST90200162	3-hydroxyphenylacetoylglutamine levels	5371 European
GCST90200163	Heptenedioate (C7:1-DC) levels	8128 European
GCST90200164	Hexadecenedioate (C16:1-DC) levels	8248 European
GCST90200165	Octadecenedioate (C18:1-DC) levels	8267 European
GCST90200166	Dihydroferulic acid sulfate levels	5188 European
GCST90200167	Glutamine conjugate of C7H12O2 levels	7881 European
GCST90200168	Hydroxyasparagine levels	8206 European
GCST90200169	Sphingomyelin (d17:1/14:0, d16:1/15:0) levels	8267 European
GCST90200170	Octadecadienedioate (C18:2-DC) levels	8231 European
GCST90200171	Perfluorooctanoate (PFOA) levels	8199 European
GCST90200172	3-carboxy-4-methyl-5-pentyl-2-furanpropionate (3-CMPFP) levels	8234 European
GCST90200173	Glutamine conjugate of C6H10O2 (2) levels	8233 European
GCST90200174	3-hydroxybutyroylglycine levels	8171 European
GCST90200175	Glycine conjugate of C10H14O2 (1) levels	8128 European
GCST90200176	Glutamine conjugate of C6H10O2 (1) levels	7980 European
GCST90200177	N-methylhydroxyproline levels	6902 European
GCST90200178	Glucuronide of C10H18O2 (7) levels	6090 European
GCST90200179	Glyco-beta-muricholate levels	7206 European
GCST90200180	Glucuronide of C12H22O4 (1) levels	5831 European
GCST90200181	N,n,n-trimethyl-alanylproline betaine (tmap) levels	8220 European
GCST90200182	Glycine conjugate of C10H12O2 levels	6177 European
GCST90200183	N-acetyl-2-aminooctanoate levels	8253 European
GCST90200184	3-formylindole levels	8256 European
GCST90200185	Gamma-glutamylcitrulline levels	8163 European
GCST90200186	8-methoxykynurenate levels	6938 European
GCST90200187	Tetradecadienoate (14:2) levels	8255 European
GCST90200188	3-amino-2-piperidone levels	8237 European
GCST90200189	Glucuronide of piperine metabolite C17H21NO3 (3) levels	6512 European
GCST90200190	Dodecadienoate (12:2) levels	8244 European
GCST90200191	N-lactoyl tyrosine levels	6389 European
GCST90200192	N,N-dimethylalanine levels	8219 European
GCST90200193	Ethyl beta-glucopyranoside levels	8152 European
GCST90200194	N-lactoyl phenylalanine levels	8223 European
GCST90200195	N-acetyl-isoputreanine levels	8236 European
GCST90200196	2,2'-Methylenebis(6-tert-butyl-p-cresol) levels	7397 European
GCST90200197	N-lactoyl isoleucine levels	7526 European
GCST90200198	2-hydroxysebacate levels	7865 European
GCST90200199	Ascorbic acid 3-sulfate levels	8186 European
GCST90200200	N-lactoyl valine levels	8133 European
GCST90200201	6-bromotryptophan levels	8214 European
GCST90200202	Delta-CEHC levels	6233 European
GCST90200203	Indoleacetoylcarnitine levels	7777 European
GCST90200204	N-acetyl leucine levels	7646 European
GCST90200205	3-indoleglyoxylic acid levels	7848 European
GCST90200206	Sulfate of piperine metabolite C18H21NO3 (1) levels	7021 European
GCST90200207	Methyl vanillate sulfate levels	4303 European
GCST90200208	Glucuronide of piperine metabolite C17H21NO3 (4) levels	7833 European
GCST90200209	Sulfate of piperine metabolite C16H19NO3 (3) levels	7705 European
GCST90200210	Sulfate of piperine metabolite C16H19NO3 (2) levels	7950 European
GCST90200211	3-hydroxypyridine glucuronide levels	5882 European
GCST90200212	Glucuronide of piperine metabolite C17H21NO3 (5) levels	6582 European
GCST90200213	2-naphthol sulfate levels	7673 European
GCST90200214	11beta-hydroxyandrosterone glucuronide levels	8081 European
GCST90200215	4-ethylcatechol sulfate levels	8222 European
GCST90200216	Sulfate of piperine metabolite C18H21NO3 (3) levels	7006 European
GCST90200217	(2,4 or 2,5)-dimethylphenol sulfate levels	5189 European
GCST90200218	11beta-hydroxyetiocholanolone glucuronide levels	7220 European
GCST90200219	Cholic acid glucuronide levels	4414 European
GCST90200220	4-allylcatechol sulfate levels	8139 European
GCST90200221	Glycoursodeoxycholic acid sulfate (1) levels	6622 European
GCST90200222	Dihydrocaffeate sulfate (2) levels	6519 European
GCST90200223	4-methylhexanoylglutamine levels	5576 European
GCST90200224	2-ketocaprylate levels	8240 European
GCST90200225	3-hydroxy-2-methylpyridine sulfate levels	7446 European
GCST90200226	5-hydroxy-2-methylpyridine sulfate levels	6977 European
GCST90200227	3-ethylcatechol sulfate (2) levels	4814 European
GCST90200228	3-hydroxyhexanoylcarnitine (1) levels	8227 European
GCST90200229	2,6-dihydroxybenzoic acid levels	8269 European
GCST90200230	3-ethylcatechol sulfate (1) levels	7062 European
GCST90200231	Lithocholate sulfate (1) levels	7891 European
GCST90200232	4-acetylcatechol sulfate (1) levels	7565 European
GCST90200233	2,3-dihydroxy-5-methylthio-4-pentenoate (dmtpa) levels	8225 European
GCST90200234	Picolinoylglycine levels	7862 European
GCST90200235	Succinoyltaurine levels	7897 European
GCST90200236	Undecenoylcarnitine (C11:1) levels	8253 European
GCST90200237	Palmitoyl-sphingosine-phosphoethanolamine (d18:1/16:0) levels	8140 European
GCST90200238	Pregnenetriol disulfate levels	8228 European
GCST90200239	Tetradecadienedioate (C14:2-DC) levels	7857 European
GCST90200240	Hydroxy-N6,N6,N6-trimethyllysine levels	8190 European
GCST90200241	Pregnenetriol sulfate levels	8233 European
GCST90200242	Taurochenodeoxycholic acid 3-sulfate levels	7157 European
GCST90200243	Hydroxypalmitoyl sphingomyelin (d18:1/16:0(OH)) levels	8260 European
GCST90200244	5-hydroxymethyl-2-furoylcarnitine levels	4803 European
GCST90200245	Eicosenedioate (C20:1-DC) levels	7861 European
GCST90200246	3-hydroxydecanoylcarnitine levels	8237 European
GCST90200247	Levulinoylcarnitine levels	7197 European
GCST90200248	Cis 3,4-methyleneheptanoate levels	8223 European
GCST90200249	Branched-chain, straight-chain, or cyclopropyl 12:1 fatty acid levels	8256 European
GCST90200250	Deoxycholic acid 12-sulfate levels	7438 European
GCST90200251	Branched-chain, straight-chain, or cyclopropyl 10:1 fatty acid (1) levels	8265 European
GCST90200252	3,5-dichloro-2,6-dihydroxybenzoic acid levels	8218 European
GCST90200253	Vanillic acid glycine levels	7512 European
GCST90200254	(S)-a-amino-omega-caprolactam levels	8185 European
GCST90200255	3-bromo-5-chloro-2,6-dihydroxybenzoic acid levels	8127 European
GCST90200256	Dibutyl sulfosuccinate levels	8099 European
GCST90200257	Metabolonic lactone sulfate levels	8203 European
GCST90200258	2-hydroxy-4-(methylthio)butanoic acid levels	8255 European
GCST90200259	Pentose acid levels	8235 European
GCST90200260	Branched chain 14:0 dicarboxylic acid levels	7990 European
GCST90200261	S-carboxyethylcysteine levels	8010 European
GCST90200262	N-succinyl-phenylalanine levels	6199 European
GCST90200263	(2 or 3)-decenoate (10:1n7 or n8) levels	8124 European
GCST90200264	Bilirubin degradation product, C17H20N2O5 (2) levels	8254 European
GCST90200265	Bilirubin degradation product, C16H18N2O5 (4) levels	8159 European
GCST90200266	Cis-3,4-methyleneheptanoylcarnitine levels	8259 European
GCST90200267	Tetrahydrocortisol glucuronide levels	8182 European
GCST90200268	N-acetyl-2-aminoadipate levels	7606 European
GCST90200269	Bilirubin degradation product, C17H20N2O5 (1) levels	8252 European
GCST90200270	2-methoxyhydroquinone sulfate (1) levels	7487 European
GCST90200271	Bilirubin degradation product, C16H18N2O5 (3) levels	7970 European
GCST90200272	3-hydroxyoctanoylcarnitine (1) levels	8245 European
GCST90200273	2-methoxyhydroquinone sulfate (2) levels	5778 European
GCST90200274	Cis-3,4-methyleneheptanoylglycine levels	8106 European
GCST90200275	Bilirubin degradation product, C16H18N2O5 (2) levels	8252 European
GCST90200276	2,4-di-tert-butylphenol levels	8251 European
GCST90200277	Bilirubin degradation product, C16H18N2O5 (1) levels	7864 European
GCST90200278	3-hydroxyoctanoylcarnitine (2) levels	8243 European
GCST90200279	Pantothenate levels	8194 European
GCST90200280	5-oxoproline levels	8247 European
GCST90200281	Phosphoethanolamine levels	8253 European
GCST90200282	Picolinate levels	7051 European
GCST90200283	3-ureidopropionate levels	7543 European
GCST90200284	Erucate (22:1n9) levels	8208 European
GCST90200285	Eicosenedioate (C20:1-DC) levels	8166 European
GCST90200286	Allantoin levels	8252 European
GCST90200287	N-acetylvaline levels	8218 European
GCST90200288	N-acetylleucine levels	7905 European
GCST90200289	N-acetylmethionine levels	7993 European
GCST90200290	Glycerate levels	8222 European
GCST90200291	Sarcosine levels	8223 European
GCST90200292	Trans-4-hydroxyproline levels	8252 European
GCST90200293	Thyroxine levels	8262 European
GCST90200294	Pipecolate levels	8161 European
GCST90200295	Gamma-glutamyltyrosine levels	8221 European
GCST90200296	Methyl indole-3-acetate levels	7032 European
GCST90200297	Ursodeoxycholate levels	6206 European
GCST90200298	3-hydroxy-3-methylglutarate levels	8073 European
GCST90200299	Oleoyl ethanolamide levels	8243 European
GCST90200300	4-hydroxyphenylpyruvate levels	7813 European
GCST90200301	Gamma-glutamylglutamine levels	8217 European
GCST90200302	Alpha-tocopherol levels	8192 European
GCST90200303	N-acetyl-L-alanine levels	8220 European
GCST90200304	Citrate levels	8260 European
GCST90200305	2-aminobutyrate levels	8242 European
GCST90200306	Butyrate/isobutyrate (4:0) levels	8004 European
GCST90200307	Urate levels	8264 European
GCST90200308	3-hydroxyisobutyrate levels	8177 European
GCST90200309	Vanillylmandelate (VMA) levels	8216 European
GCST90200310	3-aminoisobutyrate levels	8265 European
GCST90200311	4-acetamidobutanoate levels	8154 European
GCST90200312	2-hydroxystearate levels	8241 European
GCST90200313	N1-methyladenosine levels	8247 European
GCST90200314	N-acetylneuraminate levels	8200 European
GCST90200315	Gamma-glutamylhistidine levels	8220 European
GCST90200316	N-acetylglucosaminylasparagine levels	8144 European
GCST90200317	Homovanillate (hva) levels	6320 European
GCST90200318	Acetoacetate levels	6883 European
GCST90200319	Cys-gly, oxidized levels	8256 European
GCST90200320	Dihomo-linoleate (20:2n6) levels	8284 European
GCST90200321	Cholate levels	7892 European
GCST90200322	Beta-hydroxyisovalerate levels	8201 European
GCST90200323	Creatine levels	8285 European
GCST90200324	Anthranilate levels	5773 European
GCST90200325	Glycerol levels	8285 European
GCST90200326	Gamma-glutamylleucine levels	8041 European
GCST90200327	Choline levels	8262 European
GCST90200328	3-methoxytyrosine levels	8258 European
GCST90200329	3-phosphoglycerate levels	8196 European
GCST90200330	1-palmitoyl-2-linoleoyl-gpc (16:0/18:2) levels	8230 European
GCST90200331	1-palmitoyl-2-oleoyl-GPE (16:0/18:1) levels	8262 European
GCST90200332	1-palmitoyl-2-linoleoyl-GPI (16:0/18:2) levels	8115 European
GCST90200333	Taurocholic acid levels	7743 European
GCST90200334	Taurodeoxycholate levels	7287 European
GCST90200335	Stearoyl sphingomyelin (d18:1/18:0) levels	8258 European
GCST90200336	Ceramide (d18:1/16:0) levels	8266 European
GCST90200337	Taurochenodeoxycholate levels	8048 European
GCST90200338	4-hydroxyphenylacetate levels	7906 European
GCST90200339	5,6-dihydrothymine levels	8219 European
GCST90200340	1-palmitoyl-2-oleoyl-gpc (16:0/18:1) levels	8249 European
GCST90200341	N-stearoyl-sphingosine (d18:1/18:0) levels	8254 European
GCST90200342	Glycochenodeoxycholate levels	8164 European
GCST90200343	N-formylmethionine levels	8235 European
GCST90200344	N6,n6,n6-trimethyllysine levels	8180 European
GCST90200345	S-adenosylhomocysteine (SAH) levels	6142 European
GCST90200346	4-acetaminophen sulfate levels	4197 European
GCST90200347	2-hydroxyhippurate (salicylurate) levels	8244 European
GCST90200348	Quinolinate levels	8203 European
GCST90200349	Eicosapentaenoate (EPA; 20:5n3) levels	8257 European
GCST90200350	Laurate (12:0) levels	8226 European
GCST90200351	N-acetylputrescine levels	8243 European
GCST90200352	Methylsuccinate levels	7965 European
GCST90200353	9,10-DiHOME levels	7557 European
GCST90200354	Linoleate (18:2n6) levels	8260 European
GCST90200355	Adenosine 5'-diphosphate (ADP) levels	4607 European
GCST90200356	Adenosine 5'-monophosphate (AMP) levels	8218 European
GCST90200357	Adenosine 3',5'-cyclic monophosphate (camp) levels	6756 European
GCST90200358	Arachidonate (20:4n6) levels	8272 European
GCST90200359	5-methylthioadenosine (mta) levels	8210 European
GCST90200360	Cortisone levels	8153 European
GCST90200361	Beta-alanine levels	8114 European
GCST90200362	Succinate levels	7943 European
GCST90200363	Phosphocholine levels	8245 European
GCST90200364	Cysteinylglycine levels	8214 European
GCST90200365	Phenylpyruvate levels	8241 European
GCST90200366	Creatinine levels	8239 European
GCST90200367	3-Hydroxybutyrate levels	8292 European
GCST90200368	Cholesterol levels	8258 European
GCST90200369	2-hydroxyphenylacetate levels	7564 European
GCST90200370	Aspartate levels	8253 European
GCST90200371	3-(4-hydroxyphenyl)lactate levels	8259 European
GCST90200372	Arginine levels	8237 European
GCST90200373	Gluconate levels	8106 European
GCST90200374	Sphinganine levels	7429 European
GCST90200375	Gamma-glutamylglutamate levels	8244 European
GCST90200376	Flavin adenine dinucleotide (FAD) levels	6257 European
GCST90200377	Histidine levels	8223 European
GCST90200378	Cortisol levels (plasma)	8193 European
GCST90200379	Hypotaurine levels	8212 European
GCST90200380	Glutarate (C5-DC) levels	7757 European
GCST90200381	S-1-pyrroline-5-carboxylate levels	8232 European
GCST90200382	Cystine levels	8177 European
GCST90200383	Cystathionine levels	8014 European
GCST90200384	Guanidinoacetate levels	8238 European
GCST90200385	Sphingosine levels	7982 European
GCST90200386	Deoxycholate levels	7649 European
GCST90200387	Glycocholate levels	8247 European
GCST90200388	Palmitoleate (16:1n7) levels	8290 European
GCST90200389	Leucine levels	8252 European
GCST90200390	Stearate (18:0) levels	8272 European
GCST90200391	Methionine levels	8222 European
GCST90200392	Orotate levels	8128 European
GCST90200393	Phosphate levels (UKB data field 30810)	8247 European
GCST90200394	Inosine levels	4940 European
GCST90200395	Inosine 5'-monophosphate (IMP) levels	4639 European
GCST90200396	Phenylalanine levels	8228 European
GCST90200397	Palmitate (16:0) levels	8269 European
GCST90200398	Malate levels	8187 European
GCST90200399	Isoleucine levels	8255 European
GCST90200400	Nicotinamide levels	8110 European
GCST90200401	Myo-inositol levels	8193 European
GCST90200402	Lysine levels	8250 European
GCST90200403	Citrulline levels	8157 European
GCST90200404	Ornithine levels	8255 European
GCST90200405	Retinol (Vitamin A) levels	8247 European
GCST90200406	1-methylnicotinamide levels	8194 European
GCST90200407	Uridine levels	8253 European
GCST90200408	Plasma lactate levels	8217 European
GCST90200409	Pristanate levels	6497 European
GCST90200410	Phytanate levels	8223 European
GCST90200411	Plasma free proline levels	8257 European
GCST90200412	Glutamate levels	8287 European
GCST90200413	2'-deoxyuridine levels	7915 European
GCST90200414	Myristate (14:0) levels	8282 European
GCST90200415	Serine levels	8271 European
GCST90200416	Trans-urocanate levels	8198 European
GCST90200417	Urea levels	8238 European
GCST90200418	Pyridoxal levels	8021 European
GCST90200419	Glutamine levels	8253 European
GCST90200420	Taurine levels	8219 European
GCST90200421	Salicylate levels	8191 European
GCST90200422	Serotonin levels	7498 European
GCST90200423	Spermidine levels	7348 European
GCST90200424	Dimethylglycine levels	8224 European
GCST90200425	Betaine levels	8232 European
GCST90200426	Xylose levels	6822 European
GCST90200427	Tyrosine levels	8252 European
GCST90200428	Caprate (10:0) levels	8272 European
GCST90200429	Cytidine levels	7659 European
GCST90200430	Pyruvate levels	8259 European
GCST90200431	Alanine levels	8265 European
GCST90200432	Threonine levels	8245 European
GCST90200433	Cytosine levels	6990 European
GCST90200434	12,13-DiHOME levels	7918 European
GCST90200435	Mannose levels	8212 European
GCST90200436	Caffeine levels	8005 European
GCST90200437	Fructose levels	8137 European
GCST90200438	Alpha-ketobutyrate levels	8192 European
GCST90200439	Cysteine levels	8216 European
GCST90200440	Blood sugar levels	8123 European
GCST90200441	Tryptophan levels	8235 European
GCST90200442	Valine levels	8247 European
GCST90200443	Pseudouridine levels	8213 European
GCST90200444	Dihydroorotate levels	8195 European
GCST90200445	Caprylate (8:0) levels	8163 European
GCST90200446	Arachidate (20:0) levels	8228 European
GCST90200447	Maltose levels in coronary artery disease	6351 European
GCST90200448	N-stearoyl-sphinganine (d18:0/18:0) levels	6737 European
GCST90200449	Sucrose levels	7803 European
GCST90200450	Caproate (6:0) levels	7564 European
GCST90200451	Nonadecanoate (19:0) levels	8231 European
GCST90200452	Plasma free asparagine levels	8245 European
GCST90200453	X-07765 levels	8127 European
GCST90200454	Kynurenate levels	8241 European
GCST90200455	Alpha-ketoglutarate levels	8212 European
GCST90200456	X-11308 levels	8253 European
GCST90200457	Pentadecanoate (15:0) levels	8273 European
GCST90200458	X-11315 levels	8139 European
GCST90200459	Margarate (17:0) levels	8279 European
GCST90200460	X-11372 levels	8251 European
GCST90200461	X-10458 levels	7970 European
GCST90200462	X-11299 levels	8203 European
GCST90200463	X-11478 levels	8242 European
GCST90200464	X-11849 levels	7679 European
GCST90200465	X-11787 levels	8247 European
GCST90200466	X-11632 levels	7784 European
GCST90200467	X-11852 levels	7295 European
GCST90200468	X-11847 levels	7193 European
GCST90200469	X-11483 levels	7798 European
GCST90200470	X-11470 levels	8134 European
GCST90200471	X-11381 levels	8225 European
GCST90200472	X-11850 levels	7629 European
GCST90200473	X-11795 levels	8238 European
GCST90200474	X-11444 levels	8206 European
GCST90200475	X-11858 levels	6008 European
GCST90200476	X-11843 levels	7230 European
GCST90200477	X-12127 levels	5878 European
GCST90200478	X-12221 levels	6819 European
GCST90200479	X-12283 levels	7763 European
GCST90200480	X-12410 levels	7442 European
GCST90200481	X-12104 levels	7194 European
GCST90200482	X-12193 levels	7705 European
GCST90200483	X-12216 levels	8181 European
GCST90200484	X-12306 levels	6054 European
GCST90200485	X-12100 levels	8210 European
GCST90200486	X-12261 levels	4347 European
GCST90200487	X-11880 levels	8206 European
GCST90200488	X-12117 levels	7379 European
GCST90200489	X-12407 levels	6534 European
GCST90200490	X-12101 levels	8217 European
GCST90200491	X-12026 levels	8180 European
GCST90200492	X-12411 levels	8174 European
GCST90200493	X-12013 levels	5848 European
GCST90200494	X-12007 levels	8002 European
GCST90200495	X-12462 levels	8236 European
GCST90200496	X-12714 levels	6870 European
GCST90200497	X-12740 levels	6449 European
GCST90200498	X-12730 levels	7133 European
GCST90200499	X-12701 levels	6278 European
GCST90200500	X-12816 levels	5190 European
GCST90200501	X-12731 levels	5770 European
GCST90200502	X-12707 levels	7461 European
GCST90200503	X-12729 levels	7446 European
GCST90200504	X-12830 levels	5725 European
GCST90200505	X-12818 levels	6246 European
GCST90200506	X-12812 levels	6435 European
GCST90200507	X-12822 levels	7957 European
GCST90200508	X-12738 levels	5874 European
GCST90200509	X-12544 levels	7471 European
GCST90200510	X-12680 levels	8255 European
GCST90200511	X-12906 levels	7896 European
GCST90200512	X-13684 levels	8112 European
GCST90200513	X-13507 levels	7936 European
GCST90200514	X-12851 levels	7385 European
GCST90200515	X-12849 levels	7555 European
GCST90200516	X-12847 levels	7790 European
GCST90200517	X-13553 levels	8118 European
GCST90200518	X-12839 levels	4867 European
GCST90200519	X-13729 levels	7724 European
GCST90200520	X-13007 levels	6270 European
GCST90200521	X-13844 levels	7501 European
GCST90200522	X-13728 levels	7905 European
GCST90200523	X-12844 levels	8231 European
GCST90200524	X-13695 levels	6486 European
GCST90200525	X-13723 levels	5269 European
GCST90200526	X-14056 levels	8242 European
GCST90200527	X-13866 levels	8252 European
GCST90200528	X-17146 levels	7778 European
GCST90200529	X-16397 levels	8057 European
GCST90200530	X-17335 levels	7747 European
GCST90200531	X-16964 levels	8048 European
GCST90200532	X-16935 levels	7804 European
GCST90200533	X-15486 levels	8236 European
GCST90200534	X-16580 levels	8254 European
GCST90200535	X-17325 levels	7448 European
GCST90200536	X-17328 levels	5856 European
GCST90200537	X-16087 levels	7071 European
GCST90200538	X-17010 levels	7879 European
GCST90200539	X-14939 levels	8250 European
GCST90200540	X-15461 levels	8144 European
GCST90200541	X-15523 levels	8071 European
GCST90200542	X-15728 levels	7874 European
GCST90200543	X-15503 levels	8237 European
GCST90200544	X-16124 levels	5337 European
GCST90200545	X-17438 levels	6913 European
GCST90200546	X-17354 levels	5375 European
GCST90200547	X-17654 levels	7690 European
GCST90200548	X-17676 levels	8118 European
GCST90200549	X-17367 levels	6092 European
GCST90200550	X-17357 levels	8041 European
GCST90200551	X-18886 levels	8198 European
GCST90200552	X-18887 levels	6790 European
GCST90200553	X-17653 levels	8025 European
GCST90200554	X-17346 levels	6459 European
GCST90200555	X-17690 levels	7043 European
GCST90200556	X-18345 levels	5476 European
GCST90200557	X-17685 levels	7327 European
GCST90200558	X-18888 levels	6974 European
GCST90200559	X-18901 levels	8128 European
GCST90200560	X-17351 levels	7281 European
GCST90200561	X-18779 levels	8144 European
GCST90200562	X-21286 levels	8231 European
GCST90200563	X-21355 levels	8257 European
GCST90200564	X-21319 levels	8109 European
GCST90200565	X-21258 levels	8198 European
GCST90200566	X-21364 levels	8203 European
GCST90200567	X-21353 levels	8265 European
GCST90200568	X-19438 levels	7259 European
GCST90200569	X-18913 levels	8271 European
GCST90200570	X-18921 levels	8257 European
GCST90200571	X-21339 levels	8203 European
GCST90200572	X-19299 levels	6100 European
GCST90200573	X-18935 levels	4952 European
GCST90200574	X-21310 levels	7801 European
GCST90200575	X-21283 levels	7055 European
GCST90200576	X-21285 levels	6180 European
GCST90200577	X-21312 levels	4897 European
GCST90200578	X-18922 levels	8174 European
GCST90200579	X-21442 levels	6827 European
GCST90200580	X-21796 levels	8130 European
GCST90200581	X-21441 levels	8030 European
GCST90200582	X-21752 levels	6526 European
GCST90200583	X-21807 levels	5602 European
GCST90200584	X-21736 levels	8232 European
GCST90200585	X-21829 levels	8217 European
GCST90200586	X-21471 levels	7982 European
GCST90200587	X-21733 levels	6916 European
GCST90200588	X-21742 levels	5918 European
GCST90200589	X-21821 levels	7699 European
GCST90200590	X-21470 levels	7700 European
GCST90200591	X-21383 levels	8226 European
GCST90200592	X-21607 levels	7975 European
GCST90200593	X-21834 levels	7466 European
GCST90200594	X-21467 levels	8195 European
GCST90200595	X-22776 levels	6944 European
GCST90200596	X-23655 levels	6764 European
GCST90200597	X-22834 levels	6531 European
GCST90200598	X-22771 levels	8087 European
GCST90200599	X-23639 levels	8272 European
GCST90200600	X-23648 levels	7357 European
GCST90200601	X-23654 levels	8241 European
GCST90200602	X-22520 levels	5389 European
GCST90200603	X-23641 levels	6673 European
GCST90200604	X-23276 levels	5407 European
GCST90200605	X-21845 levels	4874 European
GCST90200606	X-22509 levels	5423 European
GCST90200607	X-23644 levels	8250 European
GCST90200608	X-22162 levels	8249 European
GCST90200609	X-23587 levels	7662 European
GCST90200610	X-23593 levels	7988 European
GCST90200611	X-23636 levels	8251 European
GCST90200612	X-23678 levels	5745 European
GCST90200613	X-23680 levels	8215 European
GCST90200614	X-23780 levels	7878 European
GCST90200615	X-23974 levels	7752 European
GCST90200616	X-23659 levels	8176 European
GCST90200617	X-23665 levels	8214 European
GCST90200618	X-23782 levels	8263 European
GCST90200619	X-24295 levels	7987 European
GCST90200620	X-24243 levels	7540 European
GCST90200621	X-23739 levels	8249 European
GCST90200622	X-23997 levels	7804 European
GCST90200623	X-24241 levels	8053 European
GCST90200624	X-24328 levels	7807 European
GCST90200625	X-24456 levels	6523 European
GCST90200626	X-24418 levels	5952 European
GCST90200627	X-24344 levels	5457 European
GCST90200628	X-24556 levels	8004 European
GCST90200629	X-24337 levels	8088 European
GCST90200630	X-24546 levels	6391 European
GCST90200631	X-24306 levels	8074 European
GCST90200632	X-24307 levels	8119 European
GCST90200633	X-24334 levels	6975 European
GCST90200634	X-24518 levels	6131 European
GCST90200635	X-24494 levels	6767 European
GCST90200636	X-24544 levels	7939 European
GCST90200637	X-24531 levels	6455 European
GCST90200638	X-24811 levels	6349 European
GCST90200639	X-24757 levels	6251 European
GCST90200640	X-24978 levels	5151 European
GCST90200641	X-24970 levels	8263 European
GCST90200642	X-24795 levels	4986 European
GCST90200643	X-24951 levels	8208 European
GCST90200644	X-24728 levels	8160 European
GCST90200645	X-24565 levels	4364 European
GCST90200646	X-24801 levels	8059 European
GCST90200647	X-24736 levels	4846 European
GCST90200648	X-24585 levels	8241 European
GCST90200649	X-24588 levels	8239 European
GCST90200650	X-25109 levels	7477 European
GCST90200651	X-24947 levels	8002 European
GCST90200652	X-24949 levels	7174 European
GCST90200653	X-24812 levels	7878 European
GCST90200654	X-25217 levels	4098 European
GCST90200655	X-25828 levels	8156 European
GCST90200656	X-25371 levels	8205 European
GCST90200657	X-25419 levels	7994 European
GCST90200658	X-25265 levels	7916 European
GCST90200659	X-25172 levels	8117 European
GCST90200660	X-25957 levels	7335 European
GCST90200661	X-25422 levels	8210 European
GCST90200662	X-25790 levels	8221 European
GCST90200663	X-25420 levels	8271 European
GCST90200664	X-25810 levels	8167 European
GCST90200665	X-25433 levels	6516 European
GCST90200666	X-25343 levels	8195 European
GCST90200667	X-25271 levels	7906 European
GCST90200668	X-25520 levels	7997 European
GCST90200669	X-25519 levels	8080 European
GCST90200670	X-26111 levels	8002 European
GCST90200671	X-26109 levels	6992 European
GCST90200672	X-26054 levels	8046 European
GCST90200673	Carnitine C4 levels	8111 European
GCST90200674	Androsterone sulfate levels	8182 European
GCST90200675	N-acetyltyrosine levels	7841 European
GCST90200676	N-acetyl-L-glutamine levels	8181 European
GCST90200677	N-acetylphenylalanine levels	8228 European
GCST90200678	N-acetylasparagine levels	7935 European
GCST90200679	N-acetylarginine levels	8271 European
GCST90200680	5-acetylamino-6-formylamino-3-methyluracil levels	7599 European
GCST90200681	Orotidine levels	8017 European
GCST90200682	3-methylcytidine levels	8117 European
GCST90200683	N-acetylcitrulline levels	7324 European
GCST90200684	N-acetyl-aspartyl-glutamate (naag) levels	7705 European
GCST90200685	1-stearoyl-2-arachidonoyl-gpc (18:0/20:4) levels	8253 European
GCST90200686	Bilirubin (E,E) levels	8263 European
GCST90200687	Bilirubin (E,Z or Z,E) levels	8238 European
GCST90200688	Androsterone glucuronide levels	7980 European
GCST90200689	N6-methyllysine levels	8299 European
GCST90200690	N-acetyl-1-methylhistidine levels	7588 European
GCST90200691	N-delta-acetylornithine levels	8259 European
GCST90200692	1-palmitoyl-2-arachidonoyl-gpc (16:0/20:4n6) levels	8238 European
GCST90200693	Glycochenodeoxycholate glucuronide (1) levels	8236 European
GCST90200694	2'-o-methylcytidine levels	8122 European
GCST90200695	2'-o-methyluridine levels	7582 European
GCST90200696	N6,N6-dimethyllysine levels	8265 European
GCST90200697	N2-acetyl,N6,N6-dimethyllysine levels	7891 European
GCST90200698	N2-acetyl,N6-methyllysine levels	8069 European
GCST90200699	Deoxycholic acid glucuronide levels	8060 European
GCST90200700	Decadienedioic acid (C10:2-DC) levels	8131 European
GCST90200701	Bilirubin degradation product, C17H18N2O4 (1) levels	8254 European
GCST90200702	Bilirubin degradation product, C17H18N2O4 (2) levels	8255 European
GCST90200703	Bilirubin degradation product, C17H18N2O4 (3) levels	8253 European
GCST90200704	Bilirubin (z,z) levels	8261 European
GCST90200705	Ethylmalonate levels	8172 European
GCST90200706	Biliverdin levels	8262 European
GCST90200707	Glycine levels	8262 European
GCST90200708	X-12112 levels	8211 European
GCST90200709	X-12798 levels	8186 European
GCST90200710	X-13431 levels	8161 European
GCST90200711	X-19141 levels	8244 European
GCST90200712	Spermidine to 5-methylthioadenosine (MTA) ratio	7320 European
GCST90200713	Spermidine to ornithine ratio	7309 European
GCST90200714	Alpha-ketoglutarate to alpha-ketobutyrate ratio	8216 European
GCST90200715	Alpha-ketoglutarate to glutamate ratio	8274 European
GCST90200716	Adenosine 5'-diphosphate (ADP) to phosphoethanolamine ratio	4579 European
GCST90200717	3-phosphoglycerate to adenosine 5'-diphosphate (ADP) ratio	4530 European
GCST90200718	Alpha-ketoglutarate to succinate ratio	8260 European
GCST90200719	Adenosine 3',5'-cyclic monophosphate (cAMP) to adenosine 5'-monophosphate (AMP) ratio	6726 European
GCST90200720	Adenosine 5'-diphosphate (ADP) to pantothenate ratio	4561 European
GCST90200721	Adenosine 5'-diphosphate (ADP) to phosphate ratio	4559 European
GCST90200722	S-adenosylhomocysteine (SAH) to leucine ratio	6122 European
GCST90200723	S-adenosylhomocysteine (SAH) to 5-methyluridine (ribothymidine) ratio	6078 European
GCST90200724	Cholate to taurocholate ratio	7328 European
GCST90200725	Adenosine 5'-diphosphate (ADP) to creatine ratio	4561 European
GCST90200726	N-acetylputrescine to (N(1) + N(8))-acetylspermidine ratio	8144 European
GCST90200727	Adenosine 3',5'-cyclic monophosphate (cAMP) to taurocholate ratio	6329 European
GCST90200728	Adenosine 5'-diphosphate (ADP) to Adenosine 5'-monophosphate (AMP) ratio	4573 European
GCST90200729	3-phosphoglycerate to phosphate ratio	8153 European
GCST90200730	Adenosine 5'-diphosphate (ADP) to fructose ratio	4571 European
GCST90200731	Adenosine 5'-diphosphate (ADP) to mannose ratio	4587 European
GCST90200732	Adenosine 5'-diphosphate (ADP) to tyrosine ratio	4560 European
GCST90200733	Adenosine 5'-diphosphate (ADP) to N-acetylglucosamine to N-acetylgalactosamine ratio	4392 European
GCST90200734	Adenosine 5'-monophosphate (AMP) to palmitate (16:0) ratio	8227 European
GCST90200735	Arginine to ornithine ratio	8250 European
GCST90200736	Adenosine 5'-diphosphate (ADP) to arginine ratio	4568 European
GCST90200737	Adenosine 5'-diphosphate (ADP) to 2'-deoxyuridine ratio	4391 European
GCST90200738	Adenosine 5'-monophosphate (AMP) to inosine 5'-monophosphate (IMP) ratio	4601 European
GCST90200739	Adenosine 5'-monophosphate (AMP) to proline ratio	8190 European
GCST90200740	Arachidonate (20:4n6) to oleate to vaccenate (18:1) ratio	8171 European
GCST90200741	Adenosine 5'-monophosphate (AMP) to alanine ratio	8172 European
GCST90200742	Aspartate to citrate ratio	8191 European
GCST90200743	Arginine to citrulline ratio	8192 European
GCST90200744	Arginine to glutamate ratio	8194 European
GCST90200745	Adenosine 5'-monophosphate (AMP) to phenylalanine ratio	8189 European
GCST90200746	Adenosine 5'-diphosphate (ADP) to gluconate ratio	4540 European
GCST90200747	Adenosine 5'-monophosphate (AMP) to phosphate ratio	8184 European
GCST90200748	Aspartate to glutamate ratio	8190 European
GCST90200749	Arachidonate (20:4n6) to pyruvate ratio	8200 European
GCST90200750	Aspartate to asparagine ratio	8195 European
GCST90200751	Cortisone to cortisol ratio	8173 European
GCST90200752	Succinate to acetoacetate ratio	6829 European
GCST90200753	Aspartate to citrulline ratio	8139 European
GCST90200754	Sphingosine to phosphate ratio	8017 European
GCST90200755	Inosine 5'-monophosphate (IMP) to phosphate ratio	4605 European
GCST90200756	Glycine to pyridoxal ratio	8173 European
GCST90200757	Glycine to alanine ratio	8167 European
GCST90200758	Glycine to serine ratio	8206 European
GCST90200759	Histidine to trans-urocanate ratio	8109 European
GCST90200760	Methionine to methionine sulfoxide ratio	8214 European
GCST90200761	Citrulline to dimethylarginine (SDMA + ADMA) ratio	8243 European
GCST90200762	Palmitate (16:0) to myristate (14:0) ratio	8215 European
GCST90200763	Phosphate to N-acetylneuraminate ratio	8256 European
GCST90200764	Phosphate to uridine ratio	8186 European
GCST90200765	Phosphate to alanine ratio	8230 European
GCST90200766	Phosphate to phosphoethanolamine ratio	8205 European
GCST90200767	Phosphate to glucose ratio	8232 European
GCST90200768	Phosphate to 2'-deoxyuridine ratio	7846 European
GCST90200769	Phosphate to mannose ratio	8206 European
GCST90200770	Phenylalanine to tyrosine ratio	8205 European
GCST90200771	Phosphate to fructose ratio	8209 European
GCST90200772	Phosphate to citrate ratio	8238 European
GCST90200773	Serine to alpha-tocopherol ratio	8197 European
GCST90200774	Uridine to pseudouridine ratio	8254 European
GCST90200775	Serine to pyruvate ratio	8235 European
GCST90200776	Glutamate to glutamine ratio	8228 European
GCST90200777	Uridine to cytidine ratio	7705 European
GCST90200778	Pyruvate to 3-methyl-2-oxobutyrate ratio	8193 European
GCST90200779	Pyruvate to N-acetylneuraminate ratio	8194 European
GCST90200780	Alanine to pyruvate ratio	8250 European
GCST90200781	Glucose to maltose ratio	6308 European
GCST90200782	Mannose to trans-4-hydroxyproline ratio	8194 European
GCST90200783	Mannose to S-methylcysteine ratio	8182 European
GCST90200784	Glutamate to cysteine ratio	8199 European
GCST90200785	Cysteine to 5-oxoproline ratio	8203 European
GCST90200786	Cysteine to alanine ratio	8220 European
GCST90200787	Glutamine to asparagine ratio	8251 European
GCST90200788	5-oxoproline to citrate ratio	8256 European
GCST90200789	Alpha-tocopherol to sulfate ratio	8201 European
GCST90200790	Thyroxine to taurocholate ratio	7615 European
GCST90200791	Creatine to carnitine ratio	8235 European
GCST90200792	Carnitine to palmitoylcarnitine (C16) ratio	8146 European
GCST90200793	Glycolithocholate to glycolithocholate sulfate ratio	7043 European
GCST90200794	Oleoyl-linoleoyl-glycerol (18:1 to 18:2) [2] to linoleoyl-arachidonoyl-glycerol (18:2 to 20:4) [1] ratio	7620 European
GCST90200795	Oleoyl-linoleoyl-glycerol (18:1 to 18:2) [2] to linoleoyl-arachidonoyl-glycerol (18:2 to 20:4) [2] ratio	7615 European
GCST90200796	Spermidine to (N(1) + N(8))-acetylspermidine ratio	7287 European
GCST90200797	Spermidine to N-acetylputrescine ratio	7299 European
GCST90200798	Dopamine 4-sulfate to dopamine 3-O-sulfate ratio	6840 European
GCST90200799	Spermidine to adenosine 5'-diphosphate (ADP) ratio	4195 European
GCST90200800	Spermidine to histidine ratio	7297 European
GCST90200801	5-methylthioadenosine (MTA) to phosphate ratio	8261 European
GCST90200802	Histidine to pyruvate ratio	8241 European
GCST90200803	Spermidine to phosphate ratio	7382 European
GCST90200804	Spermidine to pyruvate ratio	7296 European
GCST90200805	Spermidine to carnitine ratio	7338 European
GCST90200806	Spermidine to ergothioneine ratio	7291 European
GCST90200807	Carnitine to ergothioneine ratio	8110 European
GCST90200808	Spermidine to choline ratio	7295 European
GCST90200809	Spermidine to taurocholate ratio	6777 European
GCST90200810	Alpha-ketoglutarate to kynurenine ratio	8272 European
GCST90200811	Choline to taurocholate ratio	7625 European
GCST90200812	Glutamate to kynurenine ratio	8184 European
GCST90200813	Ornithine to glutamate ratio	8202 European
GCST90200814	Alpha-ketoglutarate to ornithine ratio	8273 European
GCST90200815	3-hydroxyisobutyrate to adenosine 5'-diphosphate (ADP) ratio	4488 European
GCST90200816	Alpha-ketoglutarate to aspartate ratio	8272 European
GCST90200817	3-hydroxyisobutyrate to phosphate ratio	8170 European
GCST90200818	Adenosine 5'-diphosphate (ADP) to glycerate ratio	4544 European
GCST90200819	3-phosphoglycerate to glycerate ratio	8101 European
GCST90200820	Adenosine 5'-diphosphate (ADP) to valine ratio	4608 European
GCST90200821	Adenosine 5'-diphosphate (ADP) to glycine ratio	4577 European
GCST90200822	Phosphate to valine ratio	8277 European
GCST90200823	Adenosine 5'-diphosphate (ADP) to N-palmitoyl-sphingosine (d18:1 to 16:0) ratio	4561 European
GCST90200824	Adenosine 5'-diphosphate (ADP) to sulfate ratio	4570 European
GCST90200825	Phosphate to sulfate ratio	8211 European
GCST90200826	Glycine to phosphate ratio	8271 European
GCST90200827	Phosphate to N-palmitoyl-sphingosine (d18:1 to 16:0) ratio	8223 European
GCST90200828	Cholate to bilirubin (Z,Z) ratio	7747 European
GCST90200829	Bilirubin (Z,Z) to taurocholate ratio	7620 European
GCST90200830	Cholate to adenosine 3',5'-cyclic monophosphate (cAMP) ratio	6359 European
GCST90200831	Cholate to phosphate ratio	7742 European
GCST90200832	Adenosine 5'-diphosphate (ADP) to citrate ratio	4567 European
GCST90200833	Cholate to adenosine 5'-monophosphate (AMP) ratio	7769 European
GCST90200834	Adenosine 5'-diphosphate (ADP) to glycerol 3-phosphate ratio	4588 European
GCST90200835	Adenosine 5'-diphosphate (ADP) to glycerol ratio	4575 European
GCST90200836	Glycerol to glycerol 3-phosphate ratio	8188 European
GCST90200837	Adenosine 5'-diphosphate (ADP) to glutamate ratio	4556 European
GCST90200838	Phosphate to glutamate ratio	8211 European
GCST90200839	Adenosine 5'-diphosphate (ADP) to aspartate ratio	4563 European
GCST90200840	Adenosine 5'-diphosphate (ADP) to flavin adenine dinucleotide (FAD) ratio	3441 European
GCST90200841	Adenosine 5'-diphosphate (ADP) to oxalate (ethanedioate) ratio	4556 European
GCST90200842	Citrate to oxalate (ethanedioate) ratio	8097 European
GCST90200843	Adenosine 5'-monophosphate (AMP) to flavin adenine dinucleotide (FAD) ratio	6188 European
GCST90200844	Aspartate to phosphate ratio	8297 European
GCST90200845	Adenosine 5'-monophosphate (AMP) to citrate ratio	8193 European
GCST90200846	Phenylalanine to phosphate ratio	8294 European
GCST90200847	Phosphate to tryptophan ratio	8206 European
GCST90200848	Adenosine 5'-monophosphate (AMP) to glutamine ratio	8196 European
GCST90200849	Adenosine 5'-monophosphate (AMP) to threonine ratio	8173 European
GCST90200850	Adenosine 5'-monophosphate (AMP) to tryptophan ratio	8180 European
GCST90200851	Adenosine 5'-monophosphate (AMP) to glycine ratio	8195 European
GCST90200852	Adenosine 5'-monophosphate (AMP) to arginine ratio	8185 European
GCST90200853	Adenosine 5'-monophosphate (AMP) to tyrosine ratio	8193 European
GCST90200854	Arginine to phosphate ratio	8297 European
GCST90200855	Phosphate to threonine ratio	8226 European
GCST90200856	Phosphate to glutamine ratio	8258 European
GCST90200857	Adenosine 5'-monophosphate (AMP) to aspartate ratio	8205 European
GCST90200858	Phosphate to tyrosine ratio	8226 European
GCST90200859	Adenosine 5'-monophosphate (AMP) to asparagine ratio	8188 European
GCST90200860	Adenosine 5'-monophosphate (AMP) to serine ratio	8194 European
GCST90200861	Histidine to phosphate ratio	8294 European
GCST90200862	Adenosine 5'-monophosphate (AMP) to methionine ratio	8194 European
GCST90200863	Phosphate to serine ratio	8226 European
GCST90200864	Methionine to phosphate ratio	8291 European
GCST90200865	Adenosine 5'-monophosphate (AMP) to histidine ratio	8180 European
GCST90200866	phosphate to asparagine ratio	8249 European
GCST90200867	Adenosine 5'-monophosphate (AMP) to isoleucine ratio	8200 European
GCST90200868	Isoleucine to phosphate ratio	8298 European
GCST90200869	Adenosine 5'-monophosphate (AMP) to valine ratio	8225 European
GCST90200870	Adenosine 5'-monophosphate (AMP) to acetoacetate ratio	6773 European
GCST90200871	Adenosine 5'-monophosphate (AMP) to cysteine ratio	8177 European
GCST90200872	Phosphate to cysteine ratio	8195 European
GCST90200873	Cortisol to 4-cholesten-3-one ratio	7027 European
GCST90200874	Cysteinylglycine to taurine ratio	8193 European
GCST90200875	Cysteinylglycine to glutamate ratio	8197 European
GCST90200876	Cortisone to 4-cholesten-3-one ratio	6971 European
GCST90200877	Taurine to glutamate ratio	8220 European
GCST90200878	Glutarate (C5-DC) to caprylate (8:0) ratio	7685 European
GCST90200879	Adenosine 5'-monophosphate (AMP) to glutamate ratio	8213 European
GCST90200880	Glutarate (C5-DC) to salicylate ratio	7684 European
GCST90200881	Aspartate to N-acetylglucosamine to N-acetylgalactosamine ratio	7899 European
GCST90200882	Aspartate to mannose ratio	8162 European
GCST90200883	Phosphate to acetoacetate ratio	6791 European
GCST90200884	Mannose to N-acetylglucosamine to N-acetylgalactosamine ratio	7907 European
GCST90200885	Phenylpyruvate to citrate ratio	8177 European
GCST90200886	Phenylpyruvate to 4-hydroxyphenylpyruvate ratio	7829 European
GCST90200887	Cholesterol to cortisol ratio	8211 European
GCST90200888	Citrate to 4-hydroxyphenylpyruvate ratio	7851 European
GCST90200889	Cholesterol to taurocholate ratio	7611 European
GCST90200890	Cortisol to taurocholate ratio	7610 European
GCST90200891	Salicylate to caprylate (8:0) ratio	8068 European
GCST90200892	Hypotaurine to taurine ratio	8157 European
GCST90200893	Taurine to cysteine ratio	8186 European
GCST90200894	Inosine to theophylline ratio	4662 European
GCST90200895	Hypotaurine to cysteine ratio	8134 European
GCST90200896	Inosine to EDTA ratio	4926 European
GCST90200897	Theophylline to EDTA ratio	7867 European
GCST90200898	Citrulline to phosphate ratio	8294 European
GCST90200899	Citrulline to ornithine ratio	8225 European
GCST90200900	Phosphate to oleoyl-linoleoyl-glycerol (18:1 to 18:2) [2] ratio	7992 European
GCST90200901	Ornithine to phosphate ratio	8295 European
GCST90200902	Phosphate to linoleoyl-arachidonoyl-glycerol (18:2 to 20:4) [2] ratio	7649 European
GCST90200903	Phosphate to glycerol ratio	8179 European
GCST90200904	Phosphate to linoleoyl-arachidonoyl-glycerol (18:2 to 20:4) [1] ratio	7623 European
GCST90200905	Glucose to glycerol ratio	8160 European
GCST90200906	2'-deoxyuridine to cytidine ratio	7410 European
GCST90200907	Retinol (Vitamin A) to linoleoyl-arachidonoyl-glycerol (18:2 to 20:4) [1] ratio	7617 European
GCST90200908	Retinol (Vitamin A) to linoleoyl-arachidonoyl-glycerol (18:2 to 20:4) [2] ratio	7668 European
GCST90200909	Uridine to 2'-deoxyuridine ratio	7873 European
GCST90200910	Retinol (Vitamin A) to oleoyl-linoleoyl-glycerol (18:1 to 18:2) [2] ratio	7981 European
GCST90200911	Tryptophan to pyruvate ratio	8224 European
GCST90200912	tryptophan to tyrosine ratio	8226 European
GCST90200913	Glucose to sucrose ratio	7695 European
GCST90200914	Tyrosine to pyruvate ratio	8220 European
GCST90200915	Glucose to fructose ratio	8214 European
GCST90200916	Fructose to sucrose ratio	7719 European
GCST90200917	Alpha-ketobutyrate to 3-methyl-2-oxobutyrate ratio	8133 European
GCST90200918	N-palmitoyl-sphingosine (d18:1 to 16:0) to N-palmitoyl-sphinganine (d18:0 to 16:0) ratio	8155 European
GCST90200919	Caffeine to theophylline ratio	7756 European
GCST90200920	Mannose to glycerol ratio	8168 European
GCST90200921	Mannose to mannitol to sorbitol ratio	8208 European
GCST90200922	Alpha-ketobutyrate to pyruvate ratio	8129 European
GCST90200923	Glycerol to mannitol to sorbitol ratio	8153 European
GCST90200924	Alpha-tocopherol to glycerol ratio	8158 European
GCST90200925	Caffeine to theobromine ratio	7952 European
GCST90200926	N-stearoyl-sphingosine (d18:1 to 18:0) to N-palmitoyl-sphinganine (d18:0 to 16:0) ratio	8159 European
GCST90200927	Theophylline to theobromine ratio	7858 European
GCST90200928	N-palmitoyl-sphingosine (d18:1 to 16:0) to N-stearoyl-sphingosine (d18:1 to 18:0) ratio	8191 European
GCST90200929	Glycerol to carnitine ratio	8235 European
GCST90200930	Carnitine to acetylcarnitine (C2) ratio	8206 European
GCST90200931	Glycerol to sulfate ratio	8176 European
GCST90200932	Glycerol to palmitoylcarnitine (C16) ratio	8165 European
GCST90200933	Alpha-ketoglutarate to proline ratio	8273 European
GCST90200934	Acetylcarnitine (C2) to propionylcarnitine (C3) ratio	8200 European
GCST90200935	Carnitine to propionylcarnitine (C3) ratio	8185 European
GCST90200936	Succinate to proline ratio	8209 European
GCST90200937	Alpha-ketoglutarate to trans-4-hydroxyproline ratio	8272 European
GCST90200938	Alpha-ketoglutarate to alanine ratio	8272 European
GCST90200939	Proline to trans-4-hydroxyproline ratio	8194 European
GCST90200940	Adenosine 5'-diphosphate (ADP) to EDTA ratio	4563 European
GCST90200941	Succinate to trans-4-hydroxyproline ratio	8198 European
GCST90200942	Glutamate to pyruvate ratio	8188 European
GCST90200943	Phosphate to EDTA ratio	8225 European
GCST90200944	Alpha-ketoglutarate to pyruvate ratio	8272 European
GCST90200945	Adenosine 5'-monophosphate (AMP) to EDTA ratio	8179 European
GCST90200946	Glutamate to alanine ratio	8172 European
GCST90200947	Adenosine 5'-diphosphate (ADP) to glucose ratio	4581 European
GCST90200948	Adenosine 5'-diphosphate (ADP) to mannitol to sorbitol ratio	4566 European
GCST90200949	Adenosine 5'-diphosphate (ADP) to N-acetylneuraminate ratio	4553 European
GCST90200950	Glucose to mannitol to sorbitol ratio	8254 European
GCST90200951	Mannose to fructose ratio	8202 European
GCST90200952	Adenosine 5'-diphosphate (ADP) to cytidine ratio	4350 European
GCST90200953	Glucose-to-mannose ratio	8191 European
GCST90200954	Cytidine to N-acetylneuraminate ratio	7683 European
GCST90200955	Adenosine 5'-diphosphate (ADP) to choline phosphate ratio	4560 European
GCST90200956	Cytidine to N-acetylglucosamine to N-acetylgalactosamine ratio	7427 European
GCST90200957	N-acetylneuraminate to N-acetylglucosamine to N-acetylgalactosamine ratio	7988 European
GCST90200958	Adenosine 5'-diphosphate (ADP) to choline ratio	4560 European
GCST90200959	Choline phosphate to choline ratio	8196 European
GCST90200960	Choline phosphate to phosphoethanolamine ratio	8213 European
GCST90200961	Adenosine 5'-diphosphate (ADP) to ornithine ratio	4566 European
GCST90200962	Adenosine 5'-diphosphate (ADP) to glutamine ratio	4569 European
GCST90200963	Inosine 5'-monophosphate (IMP) to urate ratio	4598 European
GCST90200964	Adenosine 5'-diphosphate (ADP) to 5-oxoproline ratio	4570 European
GCST90200965	Glutamate to 5-oxoproline ratio	8171 European
GCST90200966	Adenosine 5'-diphosphate (ADP) to uridine ratio	4565 European
GCST90200967	Phosphate to urate ratio	8204 European
GCST90200968	Phosphate to 5-oxoproline ratio	8217 European
GCST90200969	Adenosine 5'-monophosphate (AMP) to N-palmitoyl-sphingosine (d18:1 to 16:0) ratio	8188 European
GCST90200970	Adenosine 5'-monophosphate (AMP) to leucine ratio	8201 European
GCST90200971	Leucine to phosphate ratio	8298 European
GCST90200972	Leucine to N-palmitoyl-sphingosine (d18:1 to 16:0) ratio	8198 European
GCST90200973	Proline to glutamate ratio	8185 European
GCST90200974	Phosphate to proline ratio	8241 European
GCST90200975	Arachidonate (20:4n6) to caffeine ratio	8000 European
GCST90200976	Adenosine 5'-monophosphate (AMP) to urate ratio	8181 European
GCST90200977	Arachidonate (20:4n6) to paraxanthine ratio	7776 European
GCST90200978	Caffeine to paraxanthine ratio	7873 European
GCST90200979	Arachidonate (20:4n6) to linoleate (18:2n6) ratio	8162 European
GCST90200980	Phosphoethanolamine to choline ratio	8204 European
GCST90200981	Caffeine to linoleate (18:2n6) ratio	7939 European
GCST90200982	Paraxanthine to linoleate (18:2n6) ratio	7785 European
GCST90200983	Cholesterol to linoleoyl-arachidonoyl-glycerol (18:2 to 20:4) [1] ratio	7624 European
GCST90200984	Cholesterol to benzoate ratio	7387 European
GCST90200985	Cholesterol to oleoyl-linoleoyl-glycerol (18:1 to 18:2) [2] ratio	7981 European
GCST90200986	Cholesterol to linoleoyl-arachidonoyl-glycerol (18:2 to 20:4) [2] ratio	7655 European
GCST90200987	Benzoate to oleoyl-linoleoyl-glycerol (18:1 to 18:2) [2] ratio	7162 European
GCST90200988	Benzoate to linoleoyl-arachidonoyl-glycerol (18:2 to 20:4) [1] ratio	6813 European
GCST90200989	Histidine to asparagine ratio	8225 European
GCST90200990	Benzoate to linoleoyl-arachidonoyl-glycerol (18:2 to 20:4) [2] ratio	6865 European
GCST90200991	Histidine to alanine ratio	8233 European
GCST90200992	Alanine to asparagine ratio	8248 European
GCST90200993	Salicylate to oxalate (ethanedioate) ratio	8107 European
GCST90200994	Glutamine to alanine ratio	8222 European
GCST90200995	Salicylate to taurocholate ratio	7614 European
GCST90200996	Citrate to taurocholate ratio	7618 European
GCST90200997	Histidine to glutamine ratio	8223 European
GCST90200998	Salicylate to citrate ratio	8147 European
GCST90200999	Taurocholate to oxalate (ethanedioate) ratio	7755 European
GCST90201000	Serine to threonine ratio	8237 European
GCST90201001	Serine to alpha-ketobutyrate ratio	8100 European
GCST90201002	Maltose to sucrose ratio	5984 European
GCST90201003	Glucose to N-palmitoyl-sphingosine (d18:1 to 16:0) ratio	8173 European
GCST90201004	Glucose to N-stearoyl-sphingosine (d18:1 to 18:0) ratio	8179 European
GCST90201005	Fructose to maltose ratio	6307 European
GCST90201006	Alpha-ketobutyrate to 3-methyl-2-oxovalerate ratio	8136 European
GCST90201007	Glucose to N-palmitoyl-sphinganine (d18:0 to 16:0) ratio	8119 European
GCST90201008	Threonine to alpha-ketobutyrate ratio	8099 European
GCST90201009	Threonine to pyruvate ratio	8220 European
GCST90201010	Alpha-ketobutyrate to 4-methyl-2-oxopentanoate ratio	8142 European
GCST90201011	3-methyl-2-oxovalerate to 4-methyl-2-oxopentanoate ratio	8233 European
GCST90201012	3-methyl-2-oxovalerate to 3-methyl-2-oxobutyrate ratio	8200 European
GCST90201013	Androsterone glucuronide to etiocholanolone glucuronide ratio	7555 European
GCST90201014	Glucuronate to androsterone glucuronide ratio	7804 European
GCST90201015	Bilirubin (Z,Z) to androsterone glucuronide ratio	7888 European
GCST90201016	Bilirubin (Z,Z) to etiocholanolone glucuronide ratio	7707 European
GCST90201017	4-methyl-2-oxopentanoate to 3-methyl-2-oxobutyrate ratio	8224 European
GCST90201018	Bilirubin (Z,Z) to glucuronate ratio	8103 European
GCST90201019	Glucuronate to etiocholanolone glucuronide ratio	7631 European
GCST90201020	Paraxanthine to 5-acetylamino-6-formylamino-3-methyluracil ratio	7388 European

## Sheet: TableS5
Table S5. TSMR analysis results between IDPs and glioma subtypes.
outcome	exposure	nsnp	b_MR.Egger	se_MR.Egger	pval_MR.Egger	estimate_MR.Egger	b_Weighted.median	se_Weighted.median	pval_Weighted.median	estimate_Weighted.median	b_Inverse.variance.weighted.	se_Inverse.variance.weighted.	pval_Inverse.variance.weighted.	fdr_Inverse.variance.weighted.	estimate_Inverse.variance.weighted.	b_Weighted.mode	se_Weighted.mode	pval_Weighted.mode	estimate_Weighted.mode	b_Simple.mode	se_Simple.mode	pval_Simple.mode	estimate_Simple.mode	correct_causal_direction	steiger_pval	F	R2	Q_df_Inverse.variance.weighted	Q_pval_MR.Egger	Q_pval_Inverse.variance.weighted	egger_intercept	se	pval	global_test_p
Glioma	ICVF in the genu of corpus callosum	27	0.357379	0.228473	0.130341	1.430 (0.914-2.237)	0.191806	0.0980857	0.0505252	1.211 (1.000-1.468)	0.396818	0.0826946	1.59776e-06	0.000733374	1.487 (1.265-1.749)	0.103162	0.205251	0.619467	1.109 (0.741-1.658)	0.0965346	0.222226	0.667583	1.101 (0.712-1.702)	TRUE	8.2353e-120	69.3523	0.0594885	26	5.08166e-05	8.06961e-05	0.00323592	0.0174238	0.854164	<0.001
GBM	ICVF in the genu of corpus callosum	26	0.670249	0.276737	0.0233565	1.955 (1.136-3.362)	0.353758	0.118138	0.00274945	1.424 (1.130-1.796)	0.4897	0.108666	6.59173e-06	0.00287157	1.632 (1.319-2.019)	0.210861	0.201305	0.304906	1.235 (0.832-1.832)	0.369588	0.276368	0.193164	1.447 (0.842-2.487)	TRUE	2.25919e-91	68.7633	0.0567993	25	1.69439e-05	1.83333e-05	-0.0151605	0.0213315	0.484113	<0.001
Glioma	ICVF in the right superior thalamic radiation	26	0.0437661	0.279521	0.876889	1.045 (0.604-1.807)	0.181418	0.102243	0.0759997	1.199 (0.981-1.465)	0.444406	0.100148	9.10116e-06	0.00200325	1.560 (1.282-1.898)	0.105797	0.114592	0.364706	1.112 (0.888-1.392)	0.233704	0.235422	0.330366	1.263 (0.796-2.004)	TRUE	3.57876e-80	53.6943	0.0443869	25	8.41865e-05	2.12878e-05	0.0287394	0.01879	0.139213	<0.001
GBM	ICVF in the right anterior corona radiata	26	0.273699	0.361416	0.456243	1.315 (0.647-2.670)	0.327624	0.11874	0.00579475	1.388 (1.100-1.751)	0.601953	0.137795	1.25123e-05	0.00287157	1.826 (1.394-2.392)	0.200578	0.133793	0.146353	1.222 (0.940-1.589)	0.479726	0.27895	0.0978355	1.616 (0.935-2.791)	TRUE	6.42402e-58	54.3329	0.0449075	25	4.54205e-08	2.61537e-08	0.0242307	0.0246606	0.335623	<0.001
Glioma	ICVF in the left cingulum cingulate gyrus part	23	-0.245113	0.288484	0.405098	0.783 (0.445-1.378)	0.165075	0.103658	0.111276	1.179 (0.963-1.445)	0.506808	0.119608	2.26269e-05	0.00200325	1.660 (1.313-2.099)	0.114471	0.0911391	0.222291	1.121 (0.938-1.341)	0.214989	0.312588	0.498786	1.240 (0.672-2.288)	TRUE	3.8612e-71	60.6888	0.0443615	22	8.68261e-06	3.72018e-09	0.0578214	0.0206773	0.0108172	<0.001
nonGBM	ICVF in the left cingulum cingulate gyrus part	23	0.174105	0.274981	0.53347	1.190 (0.694-2.040)	0.243291	0.119754	0.0421944	1.275 (1.009-1.613)	0.421821	0.100335	2.62083e-05	0.0120296	1.525 (1.253-1.856)	0.174473	0.141198	0.229619	1.191 (0.903-1.570)	0.301872	0.256793	0.252341	1.352 (0.818-2.237)	TRUE	1.0716e-82	62.4183	0.0456259	22	0.0363711	0.034319	0.0197057	0.0203618	0.344171	0.028
Glioma	ICVF in the forceps minor	26	0.0734537	0.256886	0.777379	1.076 (0.650-1.781)	0.161673	0.0962297	0.0929434	1.175 (0.973-1.419)	0.397103	0.0952514	3.05942e-05	0.00200325	1.488 (1.234-1.793)	0.0986315	0.0901585	0.284393	1.104 (0.925-1.317)	0.161289	0.244807	0.516019	1.175 (0.727-1.899)	TRUE	6.3065e-110	69.682	0.0575246	25	9.69373e-07	2.48341e-07	0.0264814	0.0195704	0.188623	<0.001
GBM	ICVF in the forceps minor	25	0.425499	0.321888	0.199203	1.530 (0.814-2.876)	0.326854	0.124826	0.00883248	1.387 (1.086-1.771)	0.515309	0.124264	3.37023e-05	0.00349203	1.674 (1.312-2.136)	0.184593	0.128709	0.164423	1.203 (0.935-1.548)	0.390311	0.296701	0.200771	1.477 (0.826-2.643)	TRUE	1.59222e-84	71.6645	0.0568807	24	1.02217e-08	1.76199e-08	0.00767344	0.0252828	0.764234	<0.001
Glioma	ICVF in the right anterior thalamic radiation	25	-0.166	0.24728	0.508713	0.847 (0.522-1.375)	0.159225	0.101747	0.117606	1.173 (0.961-1.431)	0.43356	0.104573	3.3833e-05	0.00200325	1.543 (1.257-1.894)	0.102227	0.103486	0.333091	1.108 (0.904-1.357)	0.270626	0.19284	0.173313	1.311 (0.898-1.913)	TRUE	2.95136e-74	52.5739	0.0417805	24	0.000699503	8.3752e-06	0.0429505	0.016392	0.0153009	<0.001
GBM	ICVF in the body of corpus callosum	28	0.567412	0.279315	0.0525491	1.764 (1.020-3.049)	0.317501	0.12701	0.0124263	1.374 (1.071-1.762)	0.467257	0.11334	3.74578e-05	0.00349203	1.596 (1.278-1.993)	0.156558	0.205068	0.451818	1.169 (0.782-1.748)	0.254725	0.297927	0.40008	1.290 (0.719-2.313)	TRUE	3.12814e-91	64.9799	0.0578011	27	5.59961e-07	8.46553e-07	-0.00828482	0.02105	0.697101	<0.001
Glioma	ICVF in the right acoustic radiation	26	0.0568523	0.264329	0.831521	1.058 (0.631-1.777)	0.176997	0.10584	0.0944645	1.194 (0.970-1.469)	0.42905	0.104147	3.79415e-05	0.00200325	1.536 (1.252-1.884)	0.12097	0.101702	0.245438	1.129 (0.925-1.378)	0.378692	0.287238	0.199324	1.460 (0.832-2.564)	TRUE	1.27905e-88	59.7838	0.0493662	25	1.26046e-06	1.95166e-07	0.0290865	0.0190734	0.140336	<0.001
GBM	ICVF in the left anterior thalamic radiation	24	0.355838	0.378018	0.35676	1.427 (0.680-2.994)	0.144966	0.122989	0.238521	1.156 (0.908-1.471)	0.588974	0.142987	3.80395e-05	0.00349203	1.802 (1.362-2.385)	0.147226	0.131843	0.275662	1.159 (0.895-1.500)	0.179755	0.204204	0.387819	1.197 (0.802-1.786)	TRUE	9.91235e-54	54.3893	0.0414968	23	5.86615e-08	6.35406e-08	0.0171912	0.0257505	0.511327	<0.001
Glioma	ICVF in the left superior longitudinal fasciculus	23	-0.0380723	0.348407	0.914022	0.963 (0.486-1.906)	0.180445	0.105065	0.0858954	1.198 (0.975-1.472)	0.45157	0.109681	3.83663e-05	0.00200325	1.571 (1.267-1.947)	0.109858	0.10773	0.31893	1.116 (0.904-1.379)	0.223275	0.248526	0.378702	1.250 (0.768-2.035)	TRUE	3.88231e-83	64.7354	0.0473334	22	7.19134e-07	1.01249e-07	0.0368813	0.0249784	0.154641	<0.001
Glioma	ICVF in the right anterior corona radiata	26	-0.13983	0.272928	0.613101	0.870 (0.509-1.485)	0.209304	0.103914	0.0439887	1.233 (1.006-1.511)	0.428264	0.104112	3.89721e-05	0.00200325	1.535 (1.251-1.882)	0.0898315	0.118475	0.4554	1.094 (0.867-1.380)	0.177469	0.238488	0.463727	1.194 (0.748-1.906)	TRUE	1.58249e-76	51.9326	0.042925	25	0.000155375	5.3219e-06	0.0400318	0.0179836	0.0356606	<0.001
Glioma	ICVF in the left anterior thalamic radiation	24	-0.104599	0.273895	0.706205	0.901 (0.527-1.541)	0.230035	0.101695	0.0236969	1.259 (1.031-1.536)	0.427213	0.103902	3.92794e-05	0.00200325	1.533 (1.251-1.879)	0.124541	0.112948	0.281589	1.133 (0.908-1.413)	0.287664	0.198016	0.159806	1.333 (0.904-1.966)	TRUE	3.03536e-72	52.3524	0.039944	23	0.00059337	4.14323e-05	0.0375602	0.0180868	0.0497184	<0.001
Glioma	ICVF in the body of corpus callosum	29	0.271717	0.245934	0.278981	1.312 (0.810-2.125)	0.170876	0.103878	0.0999752	1.186 (0.968-1.454)	0.372538	0.0936872	6.99654e-05	0.00321141	1.451 (1.208-1.744)	0.0879522	0.232795	0.70842	1.092 (0.692-1.723)	0.0641234	0.301099	0.832898	1.066 (0.591-1.924)	TRUE	1.0797e-115	65.195	0.0600636	28	4.70779e-08	6.89213e-08	0.00813313	0.0182973	0.660225	<0.001
GBM	ICVF in the middle cerebellar peduncle	29	0.486116	0.31704	0.136838	1.626 (0.873-3.027)	0.133481	0.110832	0.228454	1.143 (0.920-1.420)	0.44591	0.112401	7.27394e-05	0.00515552	1.562 (1.253-1.947)	0.104297	0.142362	0.46988	1.110 (0.840-1.467)	0.111957	0.203713	0.586962	1.118 (0.750-1.667)	TRUE	6.64755e-79	54.3248	0.0500992	28	1.17603e-05	1.91952e-05	-0.00290868	0.0213906	0.892846	<0.001
GBM	ICVF in the left inferior cerebellar peduncle	21	0.683016	0.266151	0.0188949	1.980 (1.175-3.336)	0.288972	0.132675	0.0294027	1.335 (1.029-1.732)	0.483244	0.122823	8.33825e-05	0.00515552	1.621 (1.274-2.063)	0.143372	0.15672	0.37118	1.154 (0.849-1.569)	0.321526	0.322062	0.330043	1.379 (0.734-2.593)	TRUE	1.42478e-69	65.83	0.0438909	20	9.88569e-05	8.83947e-05	-0.0166402	0.0196295	0.40715	<0.001
Glioma	ICVF in the posterior limb of the right internal capsule	26	0.457978	0.286221	0.122662	1.581 (0.902-2.770)	0.149797	0.098345	0.127714	1.162 (0.958-1.409)	0.379592	0.0964921	8.35714e-05	0.00348721	1.462 (1.210-1.766)	0.0789278	0.114365	0.496465	1.082 (0.865-1.354)	0.104808	0.209843	0.621824	1.110 (0.736-1.675)	TRUE	1.05912e-92	58.3081	0.0482061	25	8.93038e-06	1.41329e-05	-0.00571066	0.0195835	0.773094	<0.001
GBM	ICVF in the posterior limb of the right internal capsule	26	0.764658	0.354964	0.04148	2.148 (1.071-4.308)	0.152919	0.124029	0.2176	1.165 (0.914-1.486)	0.497888	0.128229	0.000103261	0.00515552	1.645 (1.280-2.115)	0.110059	0.133796	0.41852	1.116 (0.859-1.451)	0.0864775	0.20007	0.669275	1.090 (0.737-1.614)	TRUE	7.97855e-70	57.7517	0.0477474	25	4.00168e-07	3.54731e-07	-0.0196486	0.024353	0.427691	<0.001
GBM	ICVF in the left anterior corona radiata	26	0.30959	0.36472	0.404355	1.363 (0.667-2.786)	0.180498	0.118544	0.127852	1.198 (0.949-1.511)	0.520624	0.134267	0.00010552	0.00515552	1.683 (1.294-2.190)	0.149688	0.135331	0.27922	1.161 (0.891-1.514)	0.232658	0.218004	0.29607	1.262 (0.823-1.935)	TRUE	1.25986e-63	55.0509	0.0455048	25	8.42832e-08	9.90589e-08	0.0153805	0.0246661	0.538805	<0.001
GBM	ICVF in the right superior thalamic radiation	26	0.502044	0.361356	0.177488	1.652 (0.814-3.354)	0.128423	0.117734	0.275367	1.137 (0.903-1.432)	0.500429	0.130159	0.00012067	0.00515552	1.649 (1.278-2.129)	0.133259	0.128687	0.310333	1.143 (0.888-1.470)	0.133259	0.246771	0.593967	1.143 (0.704-1.853)	TRUE	3.67977e-65	54.3201	0.0449039	25	5.63661e-07	1.01745e-06	-0.000118625	0.0246775	0.996204	<0.001
GBM	ICVF in the right anterior thalamic radiation	25	0.239538	0.359326	0.511641	1.271 (0.628-2.570)	0.127841	0.119309	0.283937	1.136 (0.899-1.436)	0.551845	0.143748	0.000123553	0.00515552	1.736 (1.310-2.302)	0.138411	0.1174	0.249964	1.148 (0.912-1.446)	0.207464	0.186059	0.275872	1.231 (0.855-1.772)	TRUE	1.00612e-56	54.4746	0.0432904	24	1.15968e-08	6.74458e-09	0.0232663	0.0245239	0.352627	<0.001
Glioma	ICVF in the left acoustic radiation	23	-0.0595452	0.265928	0.824988	0.942 (0.559-1.587)	0.179469	0.1034	0.0826202	1.197 (0.977-1.465)	0.453671	0.119042	0.000138407	0.00529406	1.574 (1.247-1.988)	0.123295	0.094053	0.203407	1.131 (0.941-1.360)	0.302841	0.256905	0.251069	1.354 (0.818-2.240)	TRUE	4.99716e-79	64.2528	0.0468975	22	1.72777e-07	9.69791e-10	0.0408749	0.0192623	0.0458987	<0.001
GBM	ICVF in the left acoustic radiation	22	0.379604	0.299037	0.218864	1.462 (0.813-2.627)	0.269308	0.121901	0.027158	1.309 (1.031-1.662)	0.497621	0.130863	0.000143187	0.00547692	1.645 (1.273-2.126)	0.164541	0.124601	0.200865	1.179 (0.923-1.505)	0.401115	0.290646	0.182078	1.493 (0.845-2.640)	TRUE	1.46634e-70	66.9605	0.0467432	21	8.59326e-07	1.27722e-06	0.00993588	0.0225302	0.663941	<0.001
GBM	ICVF in the left inferior fronto-occipital fasciculus	26	0.440505	0.270656	0.11668	1.553 (0.914-2.641)	0.126003	0.107411	0.240762	1.134 (0.919-1.400)	0.418951	0.111369	0.000168678	0.00562942	1.520 (1.222-1.891)	0.0958893	0.120224	0.432621	1.101 (0.870-1.393)	0.393385	0.248594	0.12612	1.482 (0.910-2.412)	TRUE	4.1321e-99	72.3114	0.0596529	25	6.6987e-07	1.19555e-06	-0.00189348	0.0215795	0.930808	<0.001
nonGBM	ICVF in the right superior thalamic radiation	26	0.365755	0.289763	0.218986	1.442 (0.817-2.544)	0.252519	0.120957	0.036827	1.287 (1.016-1.632)	0.375033	0.100049	0.000177909	0.0281645	1.455 (1.196-1.770)	0.193016	0.149427	0.208274	1.213 (0.905-1.626)	0.373739	0.243358	0.137158	1.453 (0.902-2.341)	TRUE	5.68765e-83	54.5131	0.0450641	25	0.031608	0.0423371	0.000683767	0.0199842	0.972988	0.05
GBM	ICVF in the right inferior fronto-occipital fasciculus	21	0.390995	0.327928	0.247815	1.478 (0.777-2.812)	0.19757	0.121237	0.103183	1.218 (0.961-1.545)	0.512312	0.136889	0.000182183	0.00562942	1.669 (1.276-2.183)	0.151206	0.113362	0.197249	1.163 (0.931-1.453)	0.235419	0.237054	0.332525	1.265 (0.795-2.014)	TRUE	1.12632e-77	78.6373	0.0523813	20	6.67277e-09	1.06324e-08	0.0110616	0.0270456	0.687115	<0.001
GBM	ICVF in the retrolenticular part of the left internal capsule	22	0.386124	0.305751	0.221162	1.471 (0.808-2.679)	0.194387	0.121234	0.108847	1.215 (0.958-1.540)	0.466877	0.124961	0.000186827	0.00562942	1.595 (1.249-2.038)	0.127418	0.137219	0.363663	1.136 (0.868-1.486)	0.225924	0.277437	0.424595	1.253 (0.728-2.159)	TRUE	2.91489e-80	72.179	0.0504205	21	1.65223e-06	2.77375e-06	0.00704102	0.0242195	0.774261	<0.001
GBM	ICVF in the right acoustic radiation	26	0.420667	0.329847	0.214397	1.523 (0.798-2.907)	0.308735	0.113566	0.00655662	1.362 (1.090-1.701)	0.482843	0.129663	0.000196232	0.00562942	1.621 (1.257-2.090)	0.203968	0.131958	0.134741	1.226 (0.947-1.588)	0.384385	0.249184	0.135499	1.469 (0.901-2.394)	TRUE	3.58512e-73	60.1871	0.0496991	25	3.8347e-08	6.87822e-08	0.00497154	0.0241626	0.838719	<0.001
GBM	ICVF in the right superior corona radiata	22	0.292126	0.366661	0.43497	1.339 (0.653-2.748)	0.165401	0.118075	0.16127	1.180 (0.936-1.487)	0.47001	0.128744	0.000261488	0.00706018	1.600 (1.243-2.059)	0.136453	0.136538	0.328988	1.146 (0.877-1.498)	0.136453	0.199722	0.501942	1.146 (0.775-1.695)	TRUE	5.47144e-62	56.8593	0.0397729	21	7.53991e-05	0.000100755	0.0133303	0.0256621	0.609146	<0.001
nonGBM	Cortical surface area of the left superior frontal gyrus	9	-0.342272	0.704337	0.641845	0.710 (0.179-2.824)	0.667605	0.240068	0.00542092	1.950 (1.218-3.121)	0.633947	0.174307	0.000275875	0.0281645	1.885 (1.340-2.653)	0.843281	0.4054	0.0711019	2.324 (1.050-5.144)	0.843281	0.467711	0.109052	2.324 (0.929-5.812)	TRUE	1.09933e-15	36.1664	0.0101708	8	0.213415	0.132046	0.0596312	0.0411803	0.190866	0.167
nonGBM	FA in the posterior limb of the left internal capsule	14	-0.721623	0.670355	0.302879	0.486 (0.131-1.808)	0.37962	0.190669	0.0464822	1.462 (1.006-2.124)	0.438836	0.120855	0.000282209	0.0281645	1.551 (1.224-1.965)	0.85636	0.413238	0.0586836	2.355 (1.048-5.293)	0.88315	0.378608	0.0363849	2.419 (1.152-5.080)	TRUE	4.17953e-36	46.2764	0.0206301	13	0.210782	0.104181	0.0729162	0.0412221	0.102304	0.108
GBM	ICVF in the left inferior longitudinal fasciculus	25	0.311069	0.28622	0.288376	1.365 (0.779-2.392)	0.111315	0.104426	0.286437	1.118 (0.911-1.372)	0.432469	0.119548	0.000297408	0.00755456	1.541 (1.219-1.948)	0.11073	0.11873	0.360303	1.117 (0.885-1.410)	0.223589	0.287711	0.444676	1.251 (0.712-2.198)	TRUE	1.71063e-96	75.3511	0.0597532	24	3.87948e-08	5.61151e-08	0.0108944	0.0232544	0.643846	<0.001
GBM	ICVF in the left superior longitudinal fasciculus	22	0.697379	0.383911	0.084311	2.008 (0.946-4.262)	0.15146	0.121745	0.21347	1.164 (0.917-1.477)	0.477448	0.132458	0.000312716	0.00755456	1.612 (1.243-2.090)	0.133646	0.136043	0.337096	1.143 (0.875-1.492)	0.184225	0.21667	0.404775	1.202 (0.786-1.838)	TRUE	4.03863e-71	66.9589	0.0468246	21	5.11229e-07	6.11268e-07	-0.0174193	0.0284806	0.547679	<0.001
nonGBM	MD in the posterior limb of the right internal capsule	7	-0.365897	0.830037	0.677751	0.694 (0.136-3.529)	-0.553896	0.204747	0.00682501	0.575 (0.385-0.858)	-0.54965	0.153428	0.000340358	0.0281645	0.577 (0.427-0.780)	-0.65615	0.286208	0.0617265	0.519 (0.296-0.909)	-0.69604	0.348521	0.0927949	0.499 (0.252-0.987)	TRUE	1.73926e-20	54.1026	0.0120544	6	0.0873024	0.137702	-0.0132698	0.0579412	0.827925	0.192
GBM	ICVF in the left superior corona radiata	18	0.400846	0.394335	0.324512	1.493 (0.689-3.234)	0.185308	0.124493	0.13662	1.204 (0.943-1.536)	0.50212	0.140513	0.000352272	0.00808465	1.652 (1.254-2.176)	0.16734	0.132775	0.224575	1.182 (0.911-1.534)	0.232416	0.212617	0.289589	1.262 (0.832-1.914)	TRUE	7.40651e-55	62.5241	0.0357772	17	7.24026e-05	0.000119712	0.00799908	0.02898	0.786065	<0.001
nonGBM	ICVF in the genu of corpus callosum	28	0.453736	0.226436	0.0556121	1.574 (1.010-2.454)	0.240284	0.0978589	0.0140722	1.272 (1.050-1.540)	0.301847	0.084743	0.000368164	0.0281645	1.352 (1.145-1.597)	0.197561	0.138358	0.164787	1.218 (0.929-1.598)	0.167263	0.182298	0.366991	1.182 (0.827-1.690)	TRUE	8.6879e-127	70.6079	0.0628106	27	0.0315685	0.0348133	-0.0127751	0.0176352	0.475284	0.032
Glioma	ICVF in the retrolenticular part of the left internal capsule	22	-0.0862127	0.244288	0.727845	0.917 (0.568-1.481)	0.203886	0.0960211	0.0337249	1.226 (1.016-1.480)	0.353763	0.0993545	0.000369986	0.0127132	1.424 (1.172-1.731)	0.118213	0.106442	0.279302	1.125 (0.914-1.387)	0.390564	0.174923	0.0365797	1.478 (1.049-2.082)	TRUE	1.69847e-97	69.4131	0.0484926	21	0.000258671	1.84943e-05	0.0365093	0.0187334	0.0654749	<0.001
GBM	ICVF in the left sagittal stratum	27	0.370681	0.296013	0.222069	1.449 (0.811-2.588)	0.117004	0.108688	0.2817	1.124 (0.908-1.391)	0.397875	0.111991	0.000381237	0.00833276	1.489 (1.195-1.854)	0.085453	0.128147	0.510753	1.089 (0.847-1.400)	0.0171052	0.239556	0.943623	1.017 (0.636-1.627)	TRUE	1.36711e-97	68.3578	0.0586113	26	5.85349e-07	1.03482e-06	0.00229535	0.0230519	0.921478	<0.001
Glioma	ICVF in the right cingulum cingulate gyrus part	25	-0.285653	0.260317	0.283854	0.752 (0.451-1.252)	0.133761	0.0950741	0.159453	1.143 (0.949-1.377)	0.380725	0.107382	0.000391858	0.0127132	1.463 (1.186-1.806)	0.0496766	0.0955458	0.607879	1.051 (0.871-1.267)	0.657107	0.26567	0.0208505	1.929 (1.146-3.247)	TRUE	3.88305e-92	63.0971	0.0501075	24	1.81169e-05	2.25961e-08	0.0524542	0.0190729	0.011399	<0.001
GBM	MD in the left superior corona radiata	16	-0.152195	0.343399	0.664392	0.859 (0.438-1.683)	-0.210858	0.150256	0.160521	0.810 (0.603-1.087)	-0.367248	0.103937	0.000410277	0.00855988	0.693 (0.565-0.849)	-0.148407	0.187376	0.440691	0.862 (0.597-1.245)	-0.124548	0.260858	0.639921	0.883 (0.529-1.472)	TRUE	3.64781e-48	47.1025	0.0239837	15	0.659335	0.696398	-0.0144619	0.0220098	0.521794	0.701
Glioma	ICVF in the right superior longitudinal fasciculus	24	0.14121	0.367458	0.704453	1.152 (0.560-2.367)	0.183719	0.100746	0.0682151	1.202 (0.986-1.464)	0.38823	0.109978	0.000415466	0.0127132	1.474 (1.188-1.829)	0.114032	0.112775	0.322466	1.121 (0.899-1.398)	0.249202	0.20442	0.235173	1.283 (0.859-1.915)	TRUE	5.97858e-88	63.1039	0.0481476	23	3.55945e-08	3.58292e-08	0.0188549	0.0267328	0.488019	<0.001
GBM	ICVF in the right inferior cerebellar peduncle	21	0.469135	0.274649	0.1039	1.599 (0.933-2.739)	0.180746	0.127091	0.154977	1.198 (0.934-1.537)	0.415319	0.118746	0.000469557	0.00937071	1.515 (1.200-1.912)	0.0771358	0.149488	0.611513	1.080 (0.806-1.448)	0.872052	0.390649	0.0371898	2.392 (1.112-5.143)	TRUE	3.91228e-75	66.7105	0.0444799	20	0.000146478	0.000236848	-0.00443058	0.0202711	0.829318	<0.001
Glioma	ICVF in the left anterior corona radiata	26	-0.116721	0.297743	0.698504	0.890 (0.496-1.595)	0.176622	0.100315	0.0782924	1.193 (0.980-1.452)	0.364065	0.105473	0.000557019	0.0159795	1.439 (1.170-1.770)	0.083975	0.104626	0.42976	1.088 (0.886-1.335)	0.149116	0.171521	0.392914	1.161 (0.829-1.625)	TRUE	1.21186e-80	52.5	0.0433984	25	2.00472e-05	2.44171e-06	0.033381	0.0194319	0.0987031	<0.001
Glioma	ICVF in the left inferior longitudinal fasciculus	25	-0.144999	0.226249	0.527935	0.865 (0.555-1.348)	0.170448	0.0920643	0.0641117	1.186 (0.990-1.420)	0.349097	0.101653	0.00059429	0.0160458	1.418 (1.162-1.730)	0.100845	0.094014	0.294092	1.106 (0.920-1.330)	0.284927	0.218332	0.204261	1.330 (0.867-2.040)	TRUE	3.9507e-113	73.2634	0.0580967	24	2.56565e-06	1.0201e-08	0.0425646	0.0177718	0.0251529	<0.001
GBM	ICVF in the right superior longitudinal fasciculus	23	0.71377	0.379904	0.0742219	2.042 (0.970-4.299)	0.111216	0.11439	0.330922	1.118 (0.893-1.399)	0.443652	0.129777	0.000629521	0.0119224	1.558 (1.208-2.010)	0.105967	0.133797	0.436817	1.112 (0.855-1.445)	0.0646879	0.202127	0.751961	1.067 (0.718-1.585)	TRUE	2.40682e-74	65.3037	0.0477441	22	7.78102e-07	7.40406e-07	-0.0217072	0.0286558	0.457157	<0.001
nonGBM	FA in the posterior limb of the right internal capsule	17	-0.47431	0.578829	0.42537	0.622 (0.200-1.935)	0.332661	0.166385	0.0455713	1.395 (1.007-1.932)	0.373976	0.109902	0.000666924	0.0437311	1.454 (1.172-1.803)	0.34141	0.340662	0.331167	1.407 (0.722-2.743)	0.34141	0.312111	0.290205	1.407 (0.763-2.594)	TRUE	1.12834e-43	44.7705	0.0242358	16	0.16658	0.109217	0.052062	0.0346541	0.153769	0.118
GBM	ISOVF in the right posterior thalamic radiation	6	-1.47396	0.840754	0.154449	0.229 (0.044-1.190)	0.456974	0.245093	0.0622519	1.579 (0.977-2.553)	0.597913	0.176087	0.000684924	0.0119224	1.818 (1.288-2.568)	0.392027	0.280763	0.221451	1.480 (0.854-2.566)	0.439769	0.358242	0.274243	1.552 (0.769-3.133)	TRUE	1.09646e-12	41.7413	0.00797619	5	0.69147	0.126454	0.127415	0.0505576	0.0653431	0.18
GBM	MD in the left superior longitudinal fasciculus	23	-0.398023	0.395767	0.326007	0.672 (0.309-1.459)	-0.155719	0.125296	0.213939	0.856 (0.669-1.094)	-0.409712	0.120767	0.000692399	0.0119224	0.664 (0.524-0.841)	-0.111796	0.153609	0.474413	0.894 (0.662-1.208)	-0.132846	0.196767	0.506621	0.876 (0.595-1.288)	TRUE	6.24835e-58	47.7955	0.0349862	22	0.00266636	0.00402379	-0.000795371	0.0255838	0.975492	0.005
GBM	ICVF in the left cingulum cingulate gyrus part	21	0.172935	0.366038	0.641987	1.189 (0.580-2.436)	0.126436	0.122299	0.301216	1.135 (0.893-1.442)	0.487738	0.143915	0.000701316	0.0119224	1.629 (1.228-2.159)	0.130857	0.14188	0.36736	1.140 (0.863-1.505)	0.739852	0.359357	0.0527741	2.096 (1.036-4.238)	TRUE	9.05467e-62	63.612	0.0424483	20	2.94405e-07	1.80342e-07	0.0253751	0.0271133	0.361074	<0.001
GBM	ICVF in the right inferior longitudinal fasciculus	24	0.288335	0.331393	0.393656	1.334 (0.697-2.555)	0.090597	0.108819	0.4051	1.095 (0.885-1.355)	0.461683	0.136798	0.000738386	0.0121042	1.587 (1.214-2.075)	0.119318	0.104323	0.264496	1.127 (0.918-1.382)	0.119318	0.243695	0.629041	1.127 (0.699-1.817)	TRUE	2.09893e-86	76.7894	0.0584634	23	1.29725e-11	1.55985e-11	0.0156606	0.027185	0.570411	<0.001
Glioma	ICVF in the right superior corona radiata	22	-0.216247	0.290362	0.465084	0.806 (0.456-1.423)	0.207396	0.0998108	0.0377194	1.230 (1.012-1.496)	0.35251	0.104621	0.0007533	0.0192091	1.423 (1.159-1.746)	0.098878	0.113294	0.392668	1.104 (0.884-1.378)	0.304511	0.181478	0.108178	1.356 (0.950-1.935)	TRUE	9.86404e-76	55.2232	0.038629	21	0.00212304	0.000182454	0.0410767	0.0197602	0.0507229	<0.001
GBM	ICVF in the left posterior thalamic radiation	20	0.174408	0.370051	0.643082	1.191 (0.576-2.459)	0.254208	0.123993	0.0403465	1.289 (1.011-1.644)	0.465649	0.138544	0.000776541	0.0122908	1.593 (1.214-2.090)	0.149628	0.142877	0.308124	1.161 (0.878-1.537)	0.251923	0.241416	0.309804	1.286 (0.802-2.065)	TRUE	1.10652e-67	69.1582	0.0439447	19	1.64591e-06	1.27868e-06	0.0253125	0.0297869	0.406604	<0.001
nonGBM	ICVF in the right cingulum cingulate gyrus part	25	0.262854	0.270478	0.341254	1.301 (0.765-2.210)	0.232445	0.117417	0.0477426	1.262 (1.002-1.588)	0.331762	0.0993496	0.00083978	0.04571	1.393 (1.147-1.693)	0.146378	0.150284	0.339767	1.158 (0.862-1.554)	0.589168	0.248279	0.0259982	1.802 (1.108-2.932)	TRUE	3.54947e-97	64.488	0.051212	24	0.00873802	0.0120017	0.0055991	0.0203774	0.785946	0.014
nonGBM	ICVF in the right anterior thalamic radiation	26	-0.00342055	0.314804	0.99142	0.997 (0.538-1.847)	0.224114	0.116176	0.0537201	1.251 (0.996-1.571)	0.400929	0.120718	0.000896274	0.04571	1.493 (1.179-1.892)	0.162724	0.156048	0.307029	1.177 (0.867-1.598)	0.265833	0.217751	0.233548	1.305 (0.851-1.999)	TRUE	7.06936e-71	51.9016	0.0428987	25	0.00111337	0.0005092	0.029102	0.0209893	0.178334	<0.001
Glioma	ICVF in the left inferior cerebellar peduncle	20	0.154126	0.231874	0.514672	1.167 (0.741-1.838)	0.243102	0.099804	0.014859	1.275 (1.049-1.551)	0.315603	0.0958501	0.000992385	0.0239739	1.371 (1.136-1.654)	0.126508	0.110801	0.267737	1.135 (0.913-1.410)	0.472439	0.207606	0.0346355	1.604 (1.068-2.409)	TRUE	6.06124e-81	60.4596	0.0383959	19	0.0028144	0.00297473	0.0123698	0.0161369	0.453281	0.004
GBM	FA in the forceps minor	14	0.725981	0.602578	0.251507	2.067 (0.634-6.733)	0.36337	0.166149	0.0287418	1.438 (1.038-1.992)	0.621447	0.189465	0.00103804	0.0157566	1.862 (1.284-2.699)	0.189963	0.191654	0.33969	1.209 (0.831-1.761)	0.2555	0.281546	0.380663	1.291 (0.744-2.242)	TRUE	2.97559e-35	62.0528	0.0276372	13	9.52866e-07	1.93825e-06	-0.00831145	0.0452797	0.857425	<0.001
GBM	ICVF in the retrolenticular part of the right internal capsule	21	0.478049	0.360024	0.199969	1.613 (0.796-3.266)	0.24446	0.124613	0.0497913	1.277 (1.000-1.630)	0.473654	0.145104	0.0010976	0.0157566	1.606 (1.208-2.134)	0.184452	0.144832	0.217424	1.203 (0.905-1.597)	0.328214	0.313487	0.307599	1.388 (0.751-2.567)	TRUE	2.04175e-70	71.8353	0.047909	20	2.05015e-09	4.32046e-09	-0.000384778	0.0287044	0.989445	<0.001
GBM	ICVF in the anterior limb of the right internal capsule	19	0.23656	0.414673	0.57582	1.267 (0.562-2.856)	0.134757	0.131852	0.306768	1.144 (0.884-1.482)	0.488293	0.149599	0.0010985	0.0157566	1.630 (1.215-2.185)	0.0726301	0.138939	0.607526	1.075 (0.819-1.412)	0.138055	0.216896	0.53246	1.148 (0.750-1.756)	TRUE	6.70494e-54	60.778	0.0367338	18	2.90304e-06	3.26142e-06	0.0206586	0.0316603	0.522799	<0.001
nonGBM	Cortical surface area of the right paracentral lobule	3	0.480796	1.01827	0.719163	1.617 (0.220-11.901)	0.844765	0.4149	0.0417432	2.327 (1.032- 5.249)	1.04808	0.322118	0.001139	0.0522801	2.852 (1.517- 5.363)	0.786819	0.50483	0.259427	2.196 (0.817- 5.908)	0.780791	0.498569	0.257828	2.183 (0.822- 5.801)	TRUE	7.63543e-05	33.3882	0.00313019	2	0.340626	0.53447	0.0333284	0.0567515	0.661951	NA
GBM	FA in the right external capsule	12	0.13835	0.449301	0.764458	1.148 (0.476-2.770)	-0.251904	0.16928	0.136727	0.777 (0.558-1.083)	-0.388788	0.119701	0.00116219	0.0161651	0.678 (0.536-0.857)	-0.218198	0.284894	0.459859	0.804 (0.460-1.405)	-0.223679	0.286849	0.451972	0.800 (0.456-1.403)	TRUE	2.08609e-33	45.561	0.0174075	11	0.472815	0.433302	-0.0356026	0.0292488	0.25146	0.448
Glioma	ICVF in the right cingulum hippocampus	26	-0.164305	0.253408	0.522895	0.848 (0.516-1.394)	0.0362638	0.0958758	0.705255	1.037 (0.859-1.251)	0.35955	0.111089	0.00120967	0.027762	1.433 (1.152-1.781)	0.0507074	0.0934254	0.592103	1.052 (0.876-1.263)	0.191802	0.213355	0.377242	1.211 (0.797-1.840)	TRUE	2.21339e-87	58.5643	0.0483455	25	6.1059e-07	3.69329e-09	0.0409464	0.0180996	0.0330128	<0.001
nonGBM	ICVF in the forceps minor	27	0.303547	0.250374	0.236701	1.355 (0.829-2.213)	0.125195	0.105732	0.236383	1.133 (0.921-1.394)	0.287929	0.0900556	0.00138751	0.0566573	1.334 (1.118-1.591)	0.106069	0.137169	0.446335	1.112 (0.850-1.455)	0.144419	0.212734	0.503219	1.155 (0.761-1.753)	TRUE	2.218e-119	69.85	0.0598862	26	0.0112185	0.0155855	-0.00129698	0.0193429	0.947074	0.013
GBM	ISOVF in the forceps minor	7	-0.556898	0.715832	0.471775	0.573 (0.141-2.331)	0.472767	0.212364	0.0260003	1.604 (1.058-2.433)	0.508892	0.159478	0.00141792	0.019142	1.663 (1.217-2.274)	0.509653	0.281305	0.119985	1.665 (0.959-2.889)	0.581031	0.291139	0.0929767	1.788 (1.010-3.163)	TRUE	4.35706e-17	43.779	0.00975952	6	0.362805	0.23713	0.0647251	0.0422787	0.186351	0.305
nonGBM	ICVF in the left superior longitudinal fasciculus	23	0.34851	0.362749	0.347612	1.417 (0.696-2.885)	0.226095	0.116571	0.0524341	1.254 (0.998-1.576)	0.350898	0.110403	0.00148124	0.0566573	1.420 (1.144-1.763)	0.157766	0.157434	0.327187	1.171 (0.860-1.594)	0.197956	0.235142	0.408926	1.219 (0.769-1.933)	TRUE	3.88034e-89	66.6513	0.0487339	22	0.00141195	0.00217799	0.000186003	0.0268472	0.994538	0.001
GBM	MD in the retrolenticular part of the left internal capsule	16	-0.687495	0.557001	0.237417	0.503 (0.169-1.498)	-0.16242	0.156724	0.300042	0.850 (0.625-1.156)	-0.572078	0.180477	0.00152539	0.0197	0.564 (0.396-0.804)	-0.131311	0.185872	0.490732	0.877 (0.609-1.262)	-0.166534	0.285226	0.567986	0.847 (0.484-1.481)	TRUE	4.89558e-32	47.9446	0.0244114	15	1.92966e-05	3.48112e-05	0.0078253	0.0355851	0.82912	<0.001
GBM	ISOVF in the left anterior corona radiata	8	1.91948	0.936596	0.0863113	6.817 (1.087-42.743)	0.48655	0.179891	0.00683673	1.627 (1.143- 2.314)	0.657272	0.207598	0.0015451	0.0197	1.930 (1.285- 2.898)	0.468502	0.198446	0.0502777	1.598 (1.083- 2.357)	0.474349	0.219045	0.0670574	1.607 (1.046- 2.469)	TRUE	4.53169e-20	55.4975	0.0141307	7	0.0458959	0.0181587	-0.0926324	0.0672231	0.217393	0.046
Glioma	MD in the left superior corona radiata	16	-0.0796306	0.289584	0.787346	0.923 (0.524-1.629)	-0.187814	0.122636	0.125651	0.829 (0.652-1.054)	-0.267167	0.0848297	0.00163575	0.0350696	0.766 (0.648-0.904)	-0.133579	0.158585	0.412839	0.875 (0.641-1.194)	-0.362019	0.235957	0.145786	0.696 (0.438-1.106)	TRUE	1.35616e-56	47.1025	0.0239837	15	0.378229	0.416472	-0.0126237	0.0185752	0.507839	0.414
GBM	ISOVF in the right anterior corona radiata	9	1.7541	0.933042	0.102168	5.778 (0.928-35.977)	0.434884	0.170018	0.0105314	1.545 (1.107- 2.156)	0.618617	0.196709	0.00166177	0.020615	1.856 (1.262- 2.730)	0.427158	0.190412	0.0551377	1.533 (1.055- 2.226)	0.421481	0.219997	0.091701	1.524 (0.990- 2.346)	TRUE	1.10478e-21	52.2581	0.014971	8	0.0337804	0.0175914	-0.0798551	0.0642381	0.253847	0.042
Glioma	FA in the posterior limb of the right internal capsule	17	0.0303384	0.754881	0.968472	1.031 (0.235-4.526)	0.169357	0.131748	0.198629	1.185 (0.915-1.534)	0.51112	0.1627	0.0016809	0.0350696	1.667 (1.212-2.293)	0.084683	0.15239	0.586103	1.088 (0.807-1.467)	0.114392	0.197447	0.570418	1.121 (0.761-1.651)	TRUE	6.76735e-36	44.7705	0.0242358	16	4.12806e-07	4.44408e-07	0.0294973	0.0451845	0.523754	<0.001
GBM	FA in the right superior longitudinal fasciculus	13	0.656925	1.20387	0.596181	1.929 (0.182-20.420)	0.338982	0.188704	0.0724349	1.404 (0.970- 2.032)	0.77424	0.247265	0.00174084	0.0210275	2.169 (1.336- 3.521)	0.242105	0.21518	0.282535	1.274 (0.836- 1.942)	0.223154	0.247413	0.38483	1.250 (0.770- 2.030)	TRUE	2.04656e-16	39.6255	0.016406	12	3.37768e-06	7.12181e-06	0.00722562	0.0724236	0.922323	<0.001
GBM	MD in the left posterior corona radiata	12	-0.134164	0.361999	0.71865	0.874 (0.430-1.778)	-0.128898	0.164754	0.433999	0.879 (0.636-1.214)	-0.356822	0.114562	0.00184148	0.0216728	0.700 (0.559-0.876)	-0.0926863	0.198218	0.6492	0.911 (0.618-1.344)	-0.156066	0.31674	0.631894	0.856 (0.460-1.592)	TRUE	2.35463e-37	51.1679	0.0195296	11	0.175068	0.20312	-0.0160997	0.0242772	0.522219	0.214
nonGBM	ICVF in the right acoustic radiation	26	0.230733	0.304469	0.455935	1.260 (0.693-2.288)	0.113578	0.118822	0.339138	1.120 (0.888-1.414)	0.361125	0.116614	0.00195657	0.0690821	1.435 (1.142-1.803)	0.114779	0.13594	0.40649	1.122 (0.859-1.464)	0.181812	0.221997	0.420535	1.199 (0.776-1.853)	TRUE	1.05478e-86	60.4403	0.0499087	25	0.00013916	0.000190184	0.0104528	0.0224837	0.646188	0.001
Glioma	ICVF in the left cingulum hippocampus	21	-0.201435	0.258469	0.445379	0.818 (0.493-1.357)	0.131994	0.0945555	0.162732	1.141 (0.948-1.373)	0.379053	0.122613	0.0019917	0.0397473	1.461 (1.149-1.858)	0.0847042	0.0948917	0.382665	1.088 (0.904-1.311)	0.291624	0.245632	0.249042	1.339 (0.827-2.166)	TRUE	1.14199e-74	62.4244	0.0416038	20	1.42951e-05	3.17616e-08	0.0455973	0.0183961	0.0227404	<0.001
GBM	ICVF in the left cingulum hippocampus	21	0.116899	0.332895	0.729332	1.124 (0.585-2.158)	0.113935	0.120944	0.346166	1.121 (0.884-1.420)	0.453529	0.147006	0.00203477	0.0224557	1.574 (1.180-2.099)	0.136652	0.121583	0.274349	1.146 (0.903-1.455)	0.486682	0.293713	0.113124	1.627 (0.915-2.893)	TRUE	3.02878e-62	63.3586	0.0422271	20	2.1912e-07	7.83077e-08	0.0271937	0.0241662	0.274486	<0.001
GBM	ICVF in the forceps major	17	0.427828	0.448414	0.355161	1.534 (0.637-3.694)	0.399069	0.136758	0.00352217	1.490 (1.140-1.949)	0.477927	0.155259	0.00208213	0.0224557	1.613 (1.190-2.186)	0.186699	0.15729	0.252564	1.205 (0.886-1.640)	0.482146	0.296811	0.123819	1.620 (0.905-2.898)	TRUE	4.34891e-61	75.395	0.0407059	16	1.18659e-07	2.44207e-07	0.00448169	0.0374639	0.906366	<0.001
GBM	ISOVF in the right sagittal stratum	10	1.42466	0.650763	0.0599944	4.156 (1.161-14.882)	0.440358	0.166378	0.00812745	1.553 (1.121- 2.152)	0.554482	0.180227	0.00209399	0.0224557	1.741 (1.223- 2.479)	0.389379	0.198791	0.0818106	1.476 (1.000- 2.179)	0.366928	0.224179	0.136108	1.443 (0.930- 2.240)	TRUE	1.07674e-29	61.1769	0.0194691	9	0.0188721	0.00681888	-0.0644372	0.0464828	0.203078	0.013
GBM	OD in the left external capsule	16	1.22377	0.446148	0.0158628	3.400 (1.418-8.152)	0.201168	0.164911	0.222516	1.223 (0.885-1.689)	0.339838	0.110509	0.0021037	0.0224557	1.405 (1.131-1.744)	0.114862	0.254727	0.658495	1.122 (0.681-1.848)	0.0616606	0.285799	0.83209	1.064 (0.607-1.862)	TRUE	1.83448e-37	40.9663	0.0208744	15	0.242326	0.095298	-0.0542614	0.0263311	0.0584152	0.099
Glioma	ICVF in the retrolenticular part of the right internal capsule	21	0.0916368	0.311904	0.772098	1.096 (0.595-2.020)	0.253931	0.108492	0.0192556	1.289 (1.042-1.595)	0.364985	0.119014	0.00216403	0.0402566	1.440 (1.141-1.819)	0.112075	0.11746	0.351397	1.119 (0.889-1.408)	0.679365	0.277195	0.0235743	1.973 (1.146-3.396)	TRUE	9.94142e-86	69.7039	0.0464901	20	1.32574e-08	6.8769e-09	0.0229147	0.0241582	0.354771	<0.001
Glioma	ICVF in the right inferior fronto-occipital fasciculus	20	0.0475945	0.262411	0.858101	1.049 (0.627-1.754)	0.157732	0.0940904	0.0936617	1.171 (0.974-1.408)	0.334278	0.109494	0.00226611	0.0402566	1.397 (1.127-1.731)	0.070752	0.097337	0.476163	1.073 (0.887-1.299)	0.115481	0.276531	0.680916	1.122 (0.653-1.930)	TRUE	3.77029e-97	77.0629	0.048881	19	1.24493e-06	3.8465e-07	0.0252648	0.0210662	0.24596	<0.001
Glioma	ICVF in the anterior limb of the right internal capsule	19	-0.17371	0.334604	0.610349	0.841 (0.436-1.619)	0.147704	0.107477	0.169351	1.159 (0.939-1.431)	0.366776	0.120236	0.00228488	0.0402566	1.443 (1.140-1.827)	0.0607168	0.123055	0.627688	1.063 (0.835-1.352)	0.209123	0.173007	0.242399	1.233 (0.878-1.730)	TRUE	3.08338e-69	61.1481	0.0369569	18	5.95708e-05	5.05445e-06	0.0432712	0.0251798	0.103864	<0.001
Glioma	FA in the posterior limb of the left internal capsule	14	0.426275	0.902522	0.645175	1.532 (0.261-8.982)	0.136959	0.156839	0.382528	1.147 (0.843-1.559)	0.539653	0.178175	0.00245542	0.0402566	1.715 (1.210-2.432)	0.0494329	0.191397	0.800239	1.051 (0.722-1.529)	0.0735735	0.285452	0.80064	1.076 (0.615-1.883)	TRUE	1.042e-30	46.2764	0.0206301	13	2.39552e-06	4.9165e-06	0.00712031	0.0554719	0.899991	<0.001
GBM	FA in the right inferior fronto-occipital fasciculus	14	0.106815	0.512021	0.838248	1.113 (0.408-3.036)	0.234335	0.161808	0.147552	1.264 (0.921-1.736)	0.570329	0.18854	0.00248651	0.0259389	1.769 (1.222-2.560)	0.187501	0.163734	0.272789	1.206 (0.875-1.663)	0.42732	0.278758	0.149259	1.533 (0.888-2.648)	TRUE	7.88161e-33	55.0778	0.0245233	13	4.15993e-05	2.3483e-05	0.0351693	0.0361088	0.349292	<0.001
GBM	ICVF in the right cingulum cingulate gyrus part	24	0.00416448	0.33367	0.990155	1.004 (0.522-1.931)	0.0747006	0.109524	0.495209	1.078 (0.869-1.336)	0.390186	0.129405	0.00256795	0.0261931	1.477 (1.146-1.904)	0.0695489	0.115394	0.5526	1.072 (0.855-1.344)	0.15076	0.236444	0.530021	1.163 (0.731-1.848)	TRUE	1.08553e-77	64.1218	0.0488807	23	7.6775e-07	2.36572e-07	0.0314285	0.0250935	0.223554	<0.001
Glioma	MD in the left posterior thalamic radiation	17	0.201966	0.300785	0.512134	1.224 (0.679-2.207)	-0.256495	0.113749	0.0241377	0.774 (0.619-0.967)	-0.325458	0.108018	0.00258678	0.0402566	0.722 (0.584-0.892)	-0.141148	0.14894	0.357387	0.868 (0.649-1.163)	-0.387047	0.213433	0.0885657	0.679 (0.447-1.032)	TRUE	2.33111e-57	50.5998	0.0273642	16	0.0678259	0.0217161	-0.0388642	0.0208886	0.082526	0.029
Glioma	ICVF in the left inferior fronto-occipital fasciculus	25	0.0998918	0.21611	0.648261	1.105 (0.723-1.688)	0.149098	0.0833058	0.0734908	1.161 (0.986-1.367)	0.261946	0.0870868	0.00263084	0.0402566	1.299 (1.096-1.541)	0.0804727	0.09397	0.400266	1.084 (0.901-1.303)	0.179466	0.210459	0.402236	1.197 (0.792-1.808)	TRUE	1.9678e-122	70.7306	0.0560987	24	4.69515e-05	4.43531e-05	0.0137973	0.016817	0.420388	<0.001
Glioma	ICVF in the middle cerebellar peduncle	29	-0.217582	0.309513	0.488085	0.804 (0.439-1.476)	0.187192	0.0949688	0.048714	1.206 (1.001-1.453)	0.295424	0.0988655	0.00280684	0.0402566	1.344 (1.107-1.631)	0.122497	0.117693	0.306865	1.130 (0.897-1.424)	0.376769	0.202032	0.0727089	1.458 (0.981-2.166)	TRUE	3.50421e-91	50.841	0.0468952	28	1.72764e-05	2.26486e-06	0.0346372	0.0198791	0.0928211	<0.001
GBM	MD in the posterior limb of the right internal capsule	7	-1.38998	1.17399	0.289634	0.249 (0.025-2.487)	-0.631497	0.23174	0.00642962	0.532 (0.338-0.838)	-0.892567	0.298828	0.00281826	0.0281214	0.410 (0.228-0.736)	-0.449216	0.345374	0.241092	0.638 (0.324-1.256)	-0.579068	0.371938	0.170502	0.560 (0.270-1.162)	TRUE	8.58857e-12	53.3007	0.0118758	6	0.000168126	0.000272193	0.0376712	0.0855193	0.677968	0.003
Glioma	MD in the right superior longitudinal fasciculus	23	0.0457195	0.353422	0.898302	1.047 (0.524-2.093)	-0.194258	0.0996642	0.0512809	0.823 (0.677-1.001)	-0.298808	0.100282	0.00288562	0.0402566	0.742 (0.609-0.903)	-0.110752	0.145161	0.453591	0.895 (0.673-1.190)	-0.271754	0.195088	0.177544	0.762 (0.520-1.117)	TRUE	5.01387e-71	47.4331	0.0347242	22	0.00322763	0.00263723	-0.0224555	0.02209	0.320938	0.003
Glioma	MD in the posterior limb of the right internal capsule	7	-0.0673247	0.987124	0.948268	0.935 (0.135-6.472)	-0.631128	0.19703	0.00135903	0.532 (0.362-0.783)	-0.716911	0.240655	0.00289186	0.0402566	0.488 (0.305-0.783)	-0.293941	0.343629	0.425163	0.745 (0.380-1.462)	-0.834828	0.403172	0.083812	0.434 (0.197-0.956)	TRUE	5.45338e-16	54.1026	0.0120544	6	0.00032658	0.000311767	-0.0469147	0.0689265	0.52633	0.002
Glioma	ICVF in the left superior corona radiata	18	-0.0880073	0.32307	0.788792	0.916 (0.486-1.725)	0.201493	0.0981257	0.0400321	1.223 (1.009-1.483)	0.345401	0.115955	0.00289427	0.0402566	1.413 (1.125-1.773)	0.115529	0.113725	0.323935	1.122 (0.898-1.403)	0.264702	0.175319	0.14945	1.303 (0.924-1.837)	TRUE	2.26593e-68	60.7556	0.0347653	17	0.000447105	0.000123392	0.0329469	0.023021	0.171625	<0.001
Glioma	ICVF in the left posterior thalamic radiation	20	-0.218927	0.266502	0.422119	0.803 (0.477-1.354)	0.248688	0.0991723	0.0121541	1.282 (1.056-1.557)	0.310827	0.105013	0.00307757	0.0403895	1.365 (1.111-1.676)	0.139936	0.113793	0.233804	1.150 (0.920-1.438)	0.249153	0.198261	0.224096	1.283 (0.870-1.892)	TRUE	2.53646e-87	67.0194	0.0425861	19	0.00101076	4.75028e-05	0.0438968	0.0205876	0.0470206	<0.001
Glioma	MD in the left superior longitudinal fasciculus	23	0.0490144	0.35037	0.890077	1.050 (0.529-2.087)	-0.182149	0.103303	0.0778591	0.833 (0.681-1.021)	-0.301004	0.101766	0.00309839	0.0403895	0.740 (0.606-0.903)	-0.0852988	0.145079	0.562555	0.918 (0.691-1.220)	-0.213377	0.198799	0.294758	0.808 (0.547-1.193)	TRUE	3.54002e-69	46.5226	0.0340551	22	0.0030586	0.00241025	-0.0230045	0.022039	0.308441	0.003
Glioma	FA in the forceps minor	13	0.288749	0.483671	0.562597	1.335 (0.517-3.444)	0.183134	0.131901	0.16501	1.201 (0.927-1.555)	0.388867	0.131776	0.0031678	0.0403895	1.475 (1.139-1.910)	0.0971803	0.201053	0.637542	1.102 (0.743-1.634)	0.114376	0.255798	0.66274	1.121 (0.679-1.851)	TRUE	8.56856e-52	64.7121	0.0267599	12	0.00045878	0.000806099	0.00774673	0.035884	0.83303	<0.001
GBM	ISOVF in the left superior corona radiata	8	-0.0378428	0.791842	0.963434	0.963 (0.204-4.546)	0.576477	0.224739	0.0103147	1.780 (1.146-2.765)	0.48653	0.165014	0.00319413	0.0311937	1.627 (1.177-2.248)	0.595863	0.271824	0.0644793	1.815 (1.065-3.091)	0.622962	0.3123	0.0862843	1.864 (1.011-3.439)	TRUE	5.22349e-18	38.3165	0.00976371	7	0.3844	0.445287	0.0320709	0.0473021	0.523043	0.547
GBM	ICVF in the right cingulum hippocampus	25	0.212959	0.318787	0.510763	1.237 (0.662-2.311)	0.103929	0.119228	0.383383	1.110 (0.878-1.402)	0.397956	0.135303	0.00326918	0.0312615	1.489 (1.142-1.941)	0.0789435	0.1322	0.555999	1.082 (0.835-1.402)	0.194024	0.268754	0.477307	1.214 (0.717-2.056)	TRUE	1.89119e-71	59.3454	0.0471014	24	2.36687e-08	2.66695e-08	0.0150064	0.0233497	0.526787	<0.001
nonGBM	ICVF in the posterior limb of the right internal capsule	27	0.603779	0.285843	0.0448242	1.829 (1.044-3.203)	0.210232	0.114338	0.0659605	1.234 (0.986-1.544)	0.293431	0.100208	0.00340917	0.0940952	1.341 (1.102-1.632)	0.206413	0.165861	0.224421	1.229 (0.888-1.701)	0.240486	0.204893	0.251149	1.272 (0.851-1.900)	TRUE	7.4984e-96	58.6611	0.0503651	26	0.0141871	0.0110461	-0.0229831	0.0198429	0.257707	0.006
GBM	MD in the right superior corona radiata	20	-0.214043	0.327187	0.521259	0.807 (0.425-1.533)	-0.166609	0.135684	0.219478	0.847 (0.649-1.104)	-0.275166	0.0939729	0.00340999	0.0319426	0.759 (0.632-0.913)	-0.125718	0.176871	0.48585	0.882 (0.624-1.247)	-0.0948804	0.25055	0.709117	0.909 (0.557-1.486)	TRUE	2.91807e-62	46.1227	0.0293565	19	0.696766	0.752205	-0.00391865	0.0200926	0.847555	0.758
nonGBM	ICVF in the right anterior corona radiata	26	0.0403771	0.249662	0.872875	1.041 (0.638-1.698)	0.106061	0.13234	0.422881	1.112 (0.858-1.441)	0.239321	0.0821958	0.00359582	0.0940952	1.270 (1.081-1.492)	0.117161	0.151572	0.446784	1.124 (0.835-1.513)	0.148724	0.256891	0.567811	1.160 (0.701-1.920)	TRUE	3.27536e-88	51.9326	0.042925	25	0.262531	0.272912	0.0140474	0.0164788	0.40239	0.301
nonGBM	ICVF in the left anterior thalamic radiation	25	0.100956	0.316543	0.752657	1.106 (0.595-2.057)	0.110801	0.127979	0.386616	1.117 (0.869-1.436)	0.321152	0.11042	0.0036321	0.0940952	1.379 (1.110-1.712)	0.128772	0.155703	0.416364	1.137 (0.838-1.543)	0.259778	0.252326	0.313493	1.297 (0.791-2.126)	TRUE	2.2562e-74	51.5494	0.0409725	24	0.0115078	0.0125889	0.0156147	0.0210092	0.464866	0.013
nonGBM	ICVF in the right superior longitudinal fasciculus	25	0.488189	0.363205	0.19202	1.629 (0.800-3.320)	0.219197	0.123053	0.0748604	1.245 (0.978-1.585)	0.322459	0.111185	0.00372907	0.0940952	1.381 (1.110-1.717)	0.201176	0.153305	0.201845	1.223 (0.905-1.651)	0.273612	0.216926	0.219317	1.315 (0.859-2.011)	TRUE	2.32853e-92	63.7477	0.0506673	24	0.00057958	0.000773655	-0.0129238	0.026917	0.635668	0.001
GBM	Volume of the left pallidum	7	-0.0657727	0.461977	0.892345	0.936 (0.379-2.316)	-0.357173	0.17691	0.0434917	0.700 (0.495-0.990)	-0.410657	0.141819	0.00378394	0.0340893	0.663 (0.502-0.876)	-0.345371	0.186641	0.113719	0.708 (0.491-1.021)	-0.36272	0.256892	0.207665	0.696 (0.421-1.151)	TRUE	3.71589e-25	60.3128	0.0126714	6	0.240166	0.268225	-0.025681	0.0321385	0.460505	0.394
GBM	FA in the left inferior longitudinal fasciculus	15	-0.0317783	0.525273	0.952679	0.969 (0.346-2.712)	0.19381	0.148792	0.192727	1.214 (0.907-1.625)	0.601072	0.207601	0.0037877	0.0340893	1.824 (1.214-2.740)	0.11043	0.149326	0.47181	1.117 (0.833-1.496)	0.237938	0.247984	0.353591	1.269 (0.780-2.063)	TRUE	4.44537e-31	54.9511	0.0261969	14	3.30453e-07	3.80159e-08	0.0480892	0.0368273	0.214255	<0.001
nonGBM	ICVF in the body of corpus callosum	30	0.495034	0.22345	0.0350361	1.641 (1.059-2.542)	0.182693	0.110545	0.0984024	1.200 (0.967-1.491)	0.266647	0.0922103	0.0038313	0.0940952	1.306 (1.090-1.564)	0.184917	0.154131	0.23995	1.203 (0.889-1.627)	0.0522516	0.221262	0.814974	1.054 (0.683-1.626)	TRUE	1.5964e-128	68.4911	0.0652696	29	0.00325825	0.00249512	-0.0193433	0.0172541	0.271777	0.002
nonGBM	Cortical surface area of the right parahippocampal gyrus	3	-6.01612	3.60755	0.343876	0.002 (0.000-2.871)	-0.712696	0.362098	0.0490404	0.490 (0.241-0.997)	-0.759621	0.263159	0.00389501	0.0940952	0.468 (0.279-0.784)	-0.657687	0.434389	0.26921	0.518 (0.221-1.214)	-0.614778	0.431036	0.289896	0.541 (0.232-1.259)	TRUE	1.67772e-07	45.9415	0.00430532	2	0.719372	0.322461	0.287631	0.196876	0.382118	NA
GBM	MD in the right superior fronto-occipital fasciculus	8	-0.112227	0.786277	0.891174	0.894 (0.191-4.174)	-0.289253	0.193201	0.134351	0.749 (0.513-1.094)	-0.414563	0.144082	0.00401128	0.0354072	0.661 (0.498-0.876)	-0.271638	0.254915	0.321973	0.762 (0.462-1.256)	-0.397614	0.322308	0.257147	0.672 (0.357-1.264)	TRUE	1.71534e-21	47.4049	0.0120727	7	0.0647987	0.0945051	-0.0197508	0.0496292	0.704428	0.128
Glioma	ICVF in the right inferior cerebellar peduncle	20	-0.105815	0.210497	0.621276	0.900 (0.595-1.359)	0.0870377	0.10058	0.386844	1.091 (0.896-1.329)	0.25217	0.0878721	0.00410811	0.0509628	1.287 (1.083-1.529)	0.0349336	0.121287	0.776446	1.036 (0.816-1.313)	0.56003	0.304983	0.082017	1.751 (0.963-3.183)	TRUE	1.55645e-88	61.5197	0.0390704	19	0.0504329	0.0168642	0.0271845	0.0146974	0.0808589	0.016
GBM	ICVF in the right sagittal stratum	26	0.306545	0.301964	0.320151	1.359 (0.752-2.456)	0.15312	0.112839	0.174789	1.165 (0.934-1.454)	0.355438	0.123985	0.00414668	0.0359118	1.427 (1.119-1.819)	0.0791132	0.126798	0.538325	1.082 (0.844-1.388)	0.0886294	0.246167	0.721843	1.093 (0.674-1.770)	TRUE	7.6094e-84	62.5239	0.051632	25	1.0666e-07	1.90943e-07	0.00411554	0.0230813	0.859979	<0.001
Glioma	ICVF in the right fornix and stria terminalis	16	0.140614	0.343782	0.688712	1.151 (0.587-2.258)	0.107018	0.108619	0.324493	1.113 (0.900-1.377)	0.382623	0.133927	0.00427736	0.0511331	1.466 (1.128-1.906)	0.0274356	0.114542	0.813941	1.028 (0.821-1.287)	0.0274356	0.240138	0.910555	1.028 (0.642-1.646)	TRUE	3.47216e-61	65.8839	0.03348	15	2.35094e-06	2.0373e-06	0.0198561	0.0259121	0.456233	<0.001
Glioma	MO in the right sagittal stratum	4	-0.621685	0.84671	0.539218	0.537 (0.102-2.823)	-0.492528	0.211154	0.0196716	0.611 (0.404-0.924)	-0.519145	0.182029	0.00434464	0.0511331	0.595 (0.416-0.850)	-0.467641	0.300616	0.217651	0.626 (0.348-1.129)	-0.415044	0.294306	0.253267	0.660 (0.371-1.176)	TRUE	9.73749e-12	41.4181	0.00527673	3	0.394798	0.598936	0.00776291	0.0626022	0.912651	0.693
nonGBM	ICVF in the anterior limb of the right internal capsule	19	-0.0940706	0.273293	0.734908	0.910 (0.533-1.555)	0.233116	0.128918	0.0705671	1.263 (0.981-1.625)	0.249818	0.0881894	0.00461498	0.104632	1.284 (1.080-1.526)	0.218324	0.171759	0.219872	1.244 (0.888-1.742)	0.346327	0.223844	0.139222	1.414 (0.912-2.193)	TRUE	1.63521e-77	61.1481	0.0369569	18	0.328039	0.278791	0.0275426	0.0205748	0.19831	0.295
Glioma	ICVF in the left sagittal stratum	26	-0.0560018	0.232095	0.811381	0.946 (0.600-1.490)	0.0812812	0.0881673	0.356582	1.085 (0.913-1.289)	0.245208	0.0866826	0.00467217	0.0536131	1.278 (1.078-1.515)	0.0742497	0.0993044	0.461618	1.077 (0.887-1.309)	0.0742497	0.184088	0.690128	1.077 (0.751-1.545)	TRUE	1.6435e-120	66.6092	0.0549942	25	0.000176945	6.62597e-05	0.0245859	0.0176254	0.175819	<0.001
GBM	ISOVF in the right inferior longitudinal fasciculus	18	0.472477	0.527735	0.383903	1.604 (0.570-4.512)	0.2322	0.124707	0.0626088	1.261 (0.988-1.611)	0.371858	0.131972	0.00483687	0.0411134	1.450 (1.120-1.879)	0.190477	0.156452	0.240053	1.210 (0.890-1.644)	0.106273	0.178289	0.558982	1.112 (0.784-1.577)	TRUE	1.09097e-61	62.7331	0.0359191	17	0.000421089	0.000690512	-0.00791169	0.040097	0.846067	0.002
nonGBM	ICVF in the left cingulum hippocampus	22	-0.00333917	0.291967	0.990988	0.997 (0.562-1.766)	0.102674	0.123414	0.40544	1.108 (0.870-1.411)	0.357934	0.127152	0.00487743	0.104632	1.430 (1.115-1.835)	0.0880226	0.135939	0.524313	1.092 (0.837-1.425)	0.378621	0.257015	0.155543	1.460 (0.882-2.417)	TRUE	1.74057e-75	62.6041	0.0437161	21	0.000541948	0.000212702	0.0287764	0.0210322	0.186423	<0.001
Glioma	MD in the right superior corona radiata	20	-0.244438	0.284547	0.401612	0.783 (0.448-1.368)	-0.176052	0.104935	0.0934	0.839 (0.683-1.030)	-0.215246	0.0767134	0.0050185	0.0561828	0.806 (0.694-0.937)	-0.107456	0.146697	0.472804	0.898 (0.674-1.197)	-0.167732	0.205701	0.424937	0.846 (0.565-1.265)	TRUE	1.58998e-70	46.1227	0.0293565	19	0.305036	0.363942	0.00187353	0.0174895	0.915876	0.401
GBM	MD in the left posterior thalamic radiation	18	-0.0548069	0.510032	0.915762	0.947 (0.348-2.572)	-0.112581	0.143573	0.432961	0.894 (0.674-1.184)	-0.47652	0.170356	0.00515468	0.0430031	0.621 (0.445-0.867)	-0.138693	0.152454	0.37568	0.870 (0.646-1.174)	-0.178637	0.20744	0.40114	0.836 (0.557-1.256)	TRUE	1.94056e-40	49.9104	0.0285808	17	1.2777e-05	9.65285e-06	-0.0314626	0.0358356	0.392954	<0.001
nonGBM	Thickness of the right isthmus-cingulate cortex	4	1.54783	2.48614	0.597084	4.701 (0.036-614.413)	0.626244	0.352856	0.0759336	1.871 (0.937- 3.735)	0.73991	0.264716	0.00518822	0.104632	2.096 (1.247- 3.521)	0.496779	0.490003	0.385324	1.643 (0.629- 4.294)	0.567937	0.524677	0.358294	1.765 (0.631- 4.935)	TRUE	6.0273e-07	34.8863	0.00436064	3	0.0759086	0.14246	-0.0442807	0.134255	0.772874	0.238
nonGBM	Cortical surface area of the left pars orbitalis	5	-0.19002	3.67653	0.962029	0.827 (0.001-1114.306)	-0.702298	0.369413	0.0572861	0.495 (0.240- 1.022)	-0.676694	0.242394	0.005243	0.104632	0.508 (0.316- 0.817)	-1.1432	0.623215	0.140514	0.319 (0.094- 1.081)	-1.17182	0.668753	0.154611	0.310 (0.084- 1.149)	TRUE	4.00552e-08	34.1373	0.00533408	4	0.0336015	0.0677016	-0.0248201	0.186316	0.902457	0.119
GBM	FA in the right inferior longitudinal fasciculus	18	0.0456476	0.508367	0.929566	1.047 (0.386-2.835)	0.12588	0.13935	0.366349	1.134 (0.863-1.490)	0.51466	0.184367	0.00524656	0.0430031	1.673 (1.166-2.401)	0.0987828	0.144095	0.502247	1.104 (0.832-1.464)	0.17751	0.193058	0.370715	1.194 (0.818-1.744)	TRUE	4.07377e-37	50.6747	0.0290038	17	1.73109e-07	7.96655e-08	0.034968	0.0353185	0.336875	<0.001
Glioma	ICVF in the forceps major	17	-0.0680519	0.350529	0.848671	0.934 (0.470-1.857)	0.196504	0.119747	0.100799	1.217 (0.963-1.539)	0.357746	0.128805	0.00547908	0.0598785	1.430 (1.111-1.841)	0.113458	0.122548	0.368293	1.120 (0.881-1.424)	0.398386	0.242147	0.119423	1.489 (0.927-2.394)	TRUE	1.27858e-74	73.4774	0.0396696	16	1.08691e-06	1.86918e-07	0.0364818	0.0280224	0.212596	<0.001
GBM	FA in the left inferior fronto-occipital fasciculus	14	0.0961338	0.586497	0.872529	1.101 (0.349-3.475)	0.114636	0.159831	0.473229	1.121 (0.820-1.534)	0.629828	0.227852	0.00570622	0.0459501	1.877 (1.201-2.934)	0.122655	0.161749	0.461794	1.130 (0.823-1.552)	0.217974	0.285476	0.458771	1.244 (0.711-2.176)	TRUE	1.82067e-26	53.4884	0.0238062	13	3.3256e-08	1.05323e-08	0.0407721	0.0412796	0.342795	<0.001
Glioma	MD in the left posterior corona radiata	12	0.0924157	0.258596	0.728238	1.097 (0.661-1.821)	-0.156272	0.131488	0.23464	0.855 (0.661-1.107)	-0.257155	0.093428	0.0059153	0.0627593	0.773 (0.644-0.929)	-0.103697	0.170459	0.555314	0.901 (0.645-1.259)	-0.351587	0.261864	0.20644	0.704 (0.421-1.175)	TRUE	2.68919e-46	51.1679	0.0195296	11	0.377988	0.291709	-0.025328	0.0173733	0.175555	0.297
Glioma	ICVF in the right inferior longitudinal fasciculus	23	-0.0414168	0.267254	0.878323	0.959 (0.568-1.620)	0.141414	0.0917234	0.123136	1.152 (0.962-1.379)	0.305786	0.11132	0.00601615	0.0627593	1.358 (1.092-1.689)	0.0798163	0.0927363	0.398697	1.083 (0.903-1.299)	0.105025	0.251161	0.679884	1.111 (0.679-1.817)	TRUE	7.034e-107	75.5206	0.0550947	22	3.8239e-09	3.66392e-10	0.0304794	0.0214281	0.169595	<0.001
GBM	MO in the right tapetum	6	-0.174748	0.935174	0.860864	0.840 (0.134-5.250)	-0.548129	0.226097	0.0153376	0.578 (0.371-0.900)	-0.506081	0.18463	0.0061243	0.047862	0.603 (0.420-0.866)	-0.669669	0.342196	0.107704	0.512 (0.262-1.001)	-0.692078	0.348933	0.104123	0.501 (0.253-0.992)	TRUE	2.92086e-14	38.3294	0.00732574	5	0.564633	0.686101	-0.0197982	0.0547798	0.736071	0.715
GBM	ISOVF in the left inferior fronto-occipital fasciculus	11	0.70867	0.552392	0.231575	2.031 (0.688-5.998)	0.329747	0.148126	0.0260059	1.391 (1.040-1.859)	0.466477	0.170743	0.00629425	0.047862	1.594 (1.141-2.228)	0.279824	0.165127	0.121014	1.323 (0.957-1.828)	0.094165	0.19548	0.640379	1.099 (0.749-1.612)	TRUE	5.16244e-36	63.4622	0.022204	10	0.00266799	0.00388928	-0.0182483	0.0394039	0.65428	0.011
GBM	MD in the right superior longitudinal fasciculus	23	-0.460496	0.439247	0.306382	0.631 (0.267-1.492)	-0.162195	0.125859	0.1975	0.850 (0.664-1.088)	-0.357158	0.130741	0.00629894	0.047862	0.700 (0.542-0.904)	-0.125362	0.170836	0.470811	0.882 (0.631-1.233)	-0.140002	0.193325	0.476586	0.869 (0.595-1.270)	TRUE	4.33194e-57	47.666	0.0348945	22	0.000274705	0.000424973	0.0069339	0.0280763	0.807333	<0.001
Glioma	Volume of the right pallidum	4	-1.42389	0.8092	0.220541	0.241 (0.049-1.176)	-0.402261	0.15858	0.0111923	0.669 (0.490-0.913)	-0.372645	0.136443	0.0063115	0.0643773	0.689 (0.527-0.900)	-0.403337	0.186257	0.11896	0.668 (0.464-0.962)	-0.53264	0.242282	0.115341	0.587 (0.365-0.944)	TRUE	2.33736e-22	75.8545	0.00911012	3	0.465447	0.352318	0.0900842	0.06835	0.31822	0.512
GBM	MD in the right sagittal stratum	14	-0.227782	0.523911	0.671444	0.796 (0.285-2.224)	-0.13094	0.144673	0.365427	0.877 (0.661-1.165)	-0.544958	0.199722	0.00636074	0.047862	0.580 (0.392-0.858)	-0.144044	0.143803	0.334782	0.866 (0.653-1.148)	-0.362213	0.243178	0.160212	0.696 (0.432-1.121)	TRUE	1.43581e-35	61.0175	0.02715	13	3.1542e-07	3.19167e-07	-0.0259557	0.0394819	0.523329	<0.001
nonGBM	ICVF in the left acoustic radiation	23	0.129967	0.313404	0.68257	1.139 (0.616-2.105)	0.113267	0.120089	0.345583	1.120 (0.885-1.417)	0.349957	0.128335	0.00639303	0.118046	1.419 (1.103-1.825)	0.101039	0.13513	0.462549	1.106 (0.849-1.442)	0.191698	0.238515	0.430162	1.211 (0.759-1.933)	TRUE	1.341e-81	65.4928	0.0478046	22	1.95704e-05	1.92785e-05	0.017987	0.0233336	0.449376	<0.001
nonGBM	FA in the forceps major	10	0.437648	0.417018	0.324629	1.549 (0.684-3.508)	0.303883	0.191929	0.113351	1.355 (0.930-1.974)	0.376652	0.138219	0.00642952	0.118046	1.457 (1.112-1.911)	0.335944	0.275598	0.253843	1.399 (0.815-2.402)	0.577563	0.365566	0.148584	1.782 (0.870-3.648)	TRUE	1.14068e-29	47.6304	0.015161	9	0.289177	0.37558	-0.00428214	0.0272639	0.879087	0.421
nonGBM	ISOVF in the forceps major	6	-0.867287	0.692971	0.278931	0.420 (0.108-1.634)	-0.428117	0.241171	0.0758711	0.652 (0.406-1.046)	-0.488757	0.1805	0.00677308	0.119571	0.613 (0.431-0.874)	-0.468282	0.304282	0.184429	0.626 (0.345-1.137)	-0.345711	0.37239	0.39583	0.708 (0.341-1.468)	TRUE	3.61243e-16	45.7804	0.00874613	5	0.210174	0.27445	0.0256827	0.0446211	0.595733	0.336
GBM	ICVF in the right fornix and stria terminalis	16	0.395734	0.47495	0.418714	1.485 (0.586-3.768)	0.115239	0.1384	0.405042	1.122 (0.856-1.472)	0.507037	0.188086	0.00702248	0.051989	1.660 (1.148-2.401)	0.0427437	0.131638	0.749888	1.044 (0.806-1.351)	-0.0523737	0.27504	0.851532	0.949 (0.554-1.627)	TRUE	3.88353e-42	62.8999	0.0319655	15	4.65764e-09	9.32368e-09	0.00914301	0.0356032	0.801067	<0.001
nonGBM	ICVF in the right cingulum hippocampus	26	0.0847547	0.251547	0.739095	1.088 (0.665-1.782)	0.123557	0.122192	0.311936	1.132 (0.891-1.438)	0.273275	0.101693	0.00720411	0.121617	1.314 (1.077-1.604)	0.109315	0.139977	0.442168	1.116 (0.848-1.468)	0.448569	0.284481	0.127413	1.566 (0.897-2.735)	TRUE	1.50519e-94	59.7867	0.049356	25	0.00902743	0.00932229	0.0151178	0.0184262	0.420033	0.014
GBM	MD in the left anterior thalamic radiation	8	-0.324852	0.530728	0.562941	0.723 (0.255-2.045)	-0.13847	0.188509	0.462611	0.871 (0.602-1.260)	-0.367158	0.136983	0.00735507	0.053587	0.693 (0.530-0.906)	-0.127467	0.21629	0.574157	0.880 (0.576-1.345)	-0.139005	0.325328	0.682013	0.870 (0.460-1.646)	TRUE	5.98582e-25	51.9671	0.0132272	7	0.0856316	0.134168	-0.00288412	0.0338805	0.93493	0.169
Glioma	MD in the genu of corpus callosum	13	-0.160381	0.40236	0.697815	0.852 (0.387-1.874)	-0.16446	0.118967	0.166852	0.848 (0.672-1.071)	-0.31814	0.118734	0.00737469	0.0729404	0.728 (0.576-0.918)	-0.132188	0.122308	0.301041	0.876 (0.689-1.114)	-0.201528	0.151309	0.207639	0.817 (0.608-1.100)	TRUE	2.33313e-51	58.5846	0.0242285	12	0.0116875	0.0166652	-0.0113597	0.0275841	0.688382	0.017
nonGBM	ICVF in the left inferior cerebellar peduncle	20	0.0559916	0.230532	0.810845	1.058 (0.673-1.662)	0.0912804	0.128505	0.477503	1.096 (0.852-1.409)	0.231116	0.0863919	0.00746831	0.121617	1.260 (1.064-1.492)	0.085446	0.139142	0.546439	1.089 (0.829-1.431)	0.153566	0.235251	0.521722	1.166 (0.735-1.849)	TRUE	2.4706e-80	60.4596	0.0383959	19	0.209684	0.220323	0.0134482	0.0160727	0.413726	0.248
Glioma	ICVF in the left fornix and stria terminalis	18	-0.0193878	0.349182	0.956409	0.981 (0.495-1.945)	0.0845376	0.105864	0.424552	1.088 (0.884-1.339)	0.379737	0.141948	0.00746884	0.0729404	1.462 (1.107-1.931)	0.0445387	0.0972578	0.652791	1.046 (0.864-1.265)	0.0277225	0.185061	0.882684	1.028 (0.715-1.478)	TRUE	6.17478e-62	62.9912	0.0360071	17	2.59721e-08	4.04407e-09	0.0313609	0.0251458	0.230285	<0.001
GBM	MD in the right posterior thalamic radiation	13	-0.367977	0.538521	0.508548	0.692 (0.241-1.989)	-0.1044	0.149816	0.485896	0.901 (0.672-1.208)	-0.545682	0.204035	0.00748504	0.0536817	0.579 (0.388-0.864)	-0.116812	0.153178	0.460435	0.890 (0.659-1.201)	-0.130933	0.196622	0.518062	0.877 (0.597-1.290)	TRUE	8.61749e-32	57.5641	0.023796	12	3.19433e-06	5.53475e-06	-0.0137678	0.0383573	0.726439	<0.001
nonGBM	Volume of the left superior frontal gyrus	7	-0.0603318	0.933342	0.950965	0.941 (0.151-5.865)	0.342129	0.300143	0.254334	1.408 (0.782-2.536)	0.546898	0.205165	0.00768389	0.121617	1.728 (1.156-2.583)	0.221942	0.474627	0.656562	1.248 (0.492-3.165)	0.230399	0.446754	0.624497	1.259 (0.525-3.022)	TRUE	4.38087e-12	34.3184	0.00750678	6	0.0662019	0.0792424	0.0360724	0.0526026	0.523364	0.108
GBM	MO in the right sagittal stratum	4	-1.3314	1.48738	0.465175	0.264 (0.014-4.874)	-0.521753	0.288439	0.0704689	0.593 (0.337-1.045)	-0.590369	0.223008	0.00811384	0.0572962	0.554 (0.358-0.858)	-0.487618	0.362977	0.271728	0.614 (0.301-1.251)	-0.446194	0.361178	0.304612	0.640 (0.315-1.299)	TRUE	2.55e-09	41.4181	0.00527673	3	0.128078	0.199711	0.056062	0.109895	0.660678	0.323
GBM	MO in the left superior longitudinal fasciculus	3	-1.86028	0.860277	0.275755	0.156 (0.029-0.840)	-0.685303	0.3435	0.0460364	0.504 (0.257-0.988)	-0.716228	0.272257	0.00852081	0.0592584	0.489 (0.287-0.833)	-0.657104	0.424936	0.262066	0.518 (0.225-1.192)	-0.768211	0.423933	0.21166	0.464 (0.202-1.065)	TRUE	1.07388e-06	38.7017	0.00369846	2	0.733156	0.353168	0.0788217	0.056224	0.39445	NA
GBM	ICVF in the anterior limb of the left internal capsule	18	0.377314	0.391243	0.349197	1.458 (0.677-3.140)	0.126777	0.131216	0.333957	1.135 (0.878-1.468)	0.395317	0.151187	0.00892907	0.0611708	1.485 (1.104-1.997)	0.0632559	0.147046	0.67247	1.065 (0.799-1.421)	0.0788737	0.185214	0.675558	1.082 (0.753-1.556)	TRUE	1.31899e-56	62.5525	0.0358122	17	4.08325e-06	7.81855e-06	0.00150933	0.0300874	0.960612	<0.001
Glioma	Volume of the left insula	9	0.602074	0.569272	0.325355	1.826 (0.598-5.573)	0.227568	0.182363	0.212073	1.256 (0.878-1.795)	0.351057	0.134712	0.00916096	0.0872289	1.421 (1.091-1.850)	0.130474	0.290731	0.665498	1.139 (0.644-2.014)	0.106821	0.301265	0.732074	1.113 (0.617-2.008)	TRUE	7.49388e-24	35.5456	0.0099964	8	0.654871	0.730804	-0.0144394	0.0318166	0.663685	0.743
GBM	ICVF in the posterior limb of the left internal capsule	24	0.853539	0.325477	0.0155522	2.348 (1.241-4.444)	0.12601	0.122329	0.302968	1.134 (0.892-1.442)	0.323801	0.124438	0.00926525	0.0625404	1.382 (1.083-1.764)	0.102504	0.135471	0.456941	1.108 (0.850-1.445)	0.0821324	0.204285	0.691361	1.086 (0.727-1.620)	TRUE	1.19785e-75	58.7284	0.0448226	23	0.000118415	1.56254e-05	-0.0393989	0.0225248	0.0942082	<0.001
Glioma	MO in the left superior longitudinal fasciculus	3	-1.16722	1.09661	0.480149	0.311 (0.036-2.670)	-0.691601	0.314326	0.0277879	0.501 (0.270-0.927)	-0.579128	0.223037	0.00941648	0.0872289	0.560 (0.362-0.868)	-0.827216	0.403623	0.176934	0.437 (0.198-0.965)	-0.811364	0.402343	0.181263	0.444 (0.202-0.977)	TRUE	9.56803e-08	38.7017	0.00369846	2	0.117397	0.198254	0.0407843	0.0720902	0.672238	NA
Glioma	ISOVF in the right inferior longitudinal fasciculus	17	-0.157816	0.364077	0.670843	0.854 (0.418-1.743)	0.0677405	0.0980969	0.48985	1.070 (0.883-1.297)	0.245268	0.0945725	0.00950206	0.0872289	1.278 (1.062-1.538)	0.0792077	0.113772	0.496295	1.082 (0.866-1.353)	0.0850977	0.137391	0.544385	1.089 (0.832-1.425)	TRUE	3.86238e-79	63.9837	0.034598	16	0.0285935	0.0214849	0.0314883	0.0274838	0.269869	0.031
nonGBM	FA in the right cingulum cingulate gyrus part	11	0.33643	0.442778	0.466801	1.400 (0.588-3.334)	0.414463	0.188975	0.0282916	1.514 (1.045-2.192)	0.366008	0.141423	0.0096526	0.14411	1.442 (1.093-1.903)	0.578484	0.286305	0.0709187	1.783 (1.017-3.126)	0.605358	0.286138	0.0604678	1.832 (1.046-3.210)	TRUE	1.20074e-32	43.2406	0.015147	10	0.873906	0.920515	0.00186971	0.0265225	0.945341	0.916
GBM	ICVF in the right cerebral peduncle	22	0.213499	0.382996	0.583409	1.238 (0.584-2.623)	0.125296	0.124728	0.315112	1.133 (0.888-1.447)	0.392662	0.151875	0.00972553	0.0646959	1.481 (1.100-1.994)	0.124153	0.15643	0.436267	1.132 (0.833-1.538)	0.164813	0.203473	0.427024	1.179 (0.791-1.757)	TRUE	2.18619e-63	61.1827	0.0428045	21	3.72474e-09	5.11854e-09	0.0145197	0.028397	0.614732	<0.001
nonGBM	MO in the right superior thalamic radiation	11	-0.848283	0.702392	0.257938	0.428 (0.108-1.696)	-0.459128	0.203239	0.0238798	0.632 (0.424-0.941)	-0.389705	0.150746	0.00973289	0.14411	0.677 (0.504-0.910)	-0.477085	0.289339	0.130189	0.621 (0.352-1.094)	-0.486721	0.314256	0.15247	0.615 (0.332-1.138)	TRUE	1.00711e-28	39.1423	0.0137151	10	0.854591	0.876839	0.0269606	0.0403325	0.520616	0.891
Glioma	ISOVF in the right anterior corona radiata	8	0.345766	0.576078	0.570327	1.413 (0.457-4.371)	0.186069	0.146677	0.204597	1.205 (0.904-1.606)	0.28261	0.109339	0.0097463	0.0877167	1.327 (1.071-1.644)	0.141832	0.213801	0.528319	1.152 (0.758-1.752)	0.165939	0.225663	0.486033	1.181 (0.759-1.837)	TRUE	5.07892e-35	54.5738	0.0138963	7	0.58502	0.697029	-0.00434436	0.0389065	0.914734	0.675
GBM	OD in the right external capsule	13	0.474957	0.555209	0.410545	1.608 (0.542-4.774)	0.225334	0.156394	0.149638	1.253 (0.922-1.702)	0.299039	0.116193	0.0100638	0.0651001	1.349 (1.074-1.693)	0.128684	0.2569	0.625495	1.137 (0.687-1.882)	0.144923	0.253097	0.577488	1.156 (0.704-1.898)	TRUE	3.9042e-43	46.2421	0.0191427	12	0.946077	0.965066	-0.0108451	0.0334699	0.751997	0.971
GBM	ISOVF in the right inferior fronto-occipital fasciculus	14	0.462436	0.483474	0.357701	1.588 (0.616-4.096)	0.311852	0.137717	0.0235468	1.366 (1.043-1.789)	0.396867	0.154218	0.01007	0.0651001	1.487 (1.099-2.012)	0.293395	0.164936	0.0986438	1.341 (0.971-1.853)	0.334052	0.22382	0.159433	1.397 (0.901-2.166)	TRUE	1.50007e-43	58.7005	0.0261441	13	0.00117028	0.00200614	-0.00499796	0.0347661	0.888076	0.002
nonGBM	ICVF in the retrolenticular part of the left internal capsule	23	-0.139105	0.277579	0.621487	0.870 (0.505-1.499)	0.112156	0.116095	0.33401	1.119 (0.891-1.405)	0.279975	0.108974	0.0101939	0.144203	1.323 (1.069-1.638)	0.139082	0.132273	0.304452	1.149 (0.887-1.489)	0.247531	0.208439	0.247676	1.281 (0.851-1.927)	TRUE	3.2839e-95	67.92	0.0496099	22	0.00933189	0.00339864	0.0347948	0.0213312	0.117763	0.003
Glioma	ISOVF in the right sagittal stratum	9	0.399935	0.419987	0.372682	1.492 (0.655-3.398)	0.161438	0.129944	0.214101	1.175 (0.911-1.516)	0.24646	0.0959716	0.0102272	0.0902748	1.279 (1.060-1.544)	0.122571	0.166116	0.48168	1.130 (0.816-1.565)	0.114969	0.198195	0.577829	1.122 (0.761-1.654)	TRUE	6.64042e-45	62.8977	0.018014	8	0.314941	0.398111	-0.011047	0.0292907	0.717235	0.44
nonGBM	ICVF in the left anterior corona radiata	26	0.107503	0.278107	0.702493	1.113 (0.646-1.921)	0.135113	0.125666	0.282294	1.145 (0.895-1.464)	0.210154	0.0819849	0.0103675	0.144203	1.234 (1.051-1.449)	0.15116	0.155117	0.339147	1.163 (0.858-1.576)	0.209095	0.265787	0.438851	1.233 (0.732-2.075)	TRUE	1.77969e-88	52.5	0.0433984	25	0.120652	0.144904	0.00713635	0.0181699	0.697966	0.174
GBM	ICVF in the left superior thalamic radiation	23	0.390015	0.424952	0.369151	1.477 (0.642-3.397)	0.107898	0.130679	0.40899	1.114 (0.862-1.439)	0.380555	0.149094	0.0106969	0.0681927	1.463 (1.092-1.960)	0.0599472	0.146995	0.68735	1.062 (0.796-1.416)	0.0211174	0.214759	0.92256	1.021 (0.670-1.556)	TRUE	8.0668e-60	55.2026	0.0403701	22	1.98142e-08	3.91628e-08	-0.000701786	0.02942	0.981194	<0.001
Glioma	ICVF in the posterior limb of the left internal capsule	24	0.487572	0.299656	0.117953	1.628 (0.905-2.930)	0.143856	0.100783	0.153468	1.155 (0.948-1.407)	0.25881	0.101461	0.0107465	0.093069	1.295 (1.062-1.580)	0.101061	0.126244	0.431604	1.106 (0.864-1.417)	0.143879	0.176686	0.423813	1.155 (0.817-1.633)	TRUE	9.91193e-93	59.0179	0.0450429	23	1.41441e-05	1.31091e-05	-0.0167271	0.0205966	0.425418	<0.001
Glioma	FA in the left inferior longitudinal fasciculus	14	-0.255386	0.408638	0.543693	0.775 (0.348-1.726)	0.0664465	0.127822	0.603176	1.069 (0.832-1.373)	0.424752	0.167463	0.0111999	0.095199	1.529 (1.101-2.123)	0.0114625	0.118791	0.924601	1.012 (0.801-1.277)	0.0114625	0.300595	0.970161	1.012 (0.561-1.823)	TRUE	5.3446e-42	57.4795	0.025573	13	1.51647e-05	2.83038e-07	0.0509344	0.0283245	0.0973232	<0.001
GBM	MD in the genu of corpus callosum	14	-0.51701	0.663202	0.450748	0.596 (0.163-2.188)	-0.185184	0.15323	0.22684	0.831 (0.615-1.122)	-0.499313	0.197033	0.0112717	0.0708731	0.607 (0.413-0.893)	-0.183114	0.154905	0.258336	0.833 (0.615-1.128)	-0.348245	0.202292	0.108853	0.706 (0.475-1.049)	TRUE	1.48652e-34	57.057	0.0254134	13	8.68113e-07	1.87051e-06	0.00129136	0.0460228	0.978076	<0.001
nonGBM	ICVF in the right inferior cerebellar peduncle	20	-0.125958	0.225494	0.583325	0.882 (0.567-1.372)	0.132048	0.128436	0.303894	1.141 (0.887-1.468)	0.216847	0.0858434	0.0115346	0.155717	1.242 (1.050-1.470)	0.115747	0.145247	0.435354	1.123 (0.845-1.492)	0.16596	0.213994	0.44757	1.181 (0.776-1.796)	TRUE	3.24618e-83	61.5197	0.0390704	19	0.375926	0.275009	0.0260488	0.0157501	0.115486	0.31
Glioma	ISOVF in the left anterior corona radiata	7	0.25175	0.619689	0.701361	1.286 (0.382-4.333)	0.174417	0.155148	0.260929	1.191 (0.878-1.614)	0.28773	0.114256	0.0117927	0.0984155	1.333 (1.066-1.668)	0.12619	0.209512	0.56902	1.134 (0.752-1.711)	0.130706	0.224515	0.581653	1.140 (0.734-1.770)	TRUE	2.70125e-32	57.6038	0.0128325	6	0.490179	0.619093	0.00255433	0.0432392	0.955181	0.573
nonGBM	Volume of the right lateral orbital frontal cortex	9	-3.0478	1.84594	0.142707	0.047 (0.001-1.769)	-0.263634	0.250234	0.292088	0.768 (0.470-1.255)	-0.44008	0.175251	0.012034	0.157818	0.644 (0.457-0.908)	-0.248887	0.505901	0.635957	0.780 (0.289-2.102)	-0.248887	0.478066	0.616735	0.780 (0.305-1.990)	TRUE	2.82168e-17	36.029	0.0101318	8	0.160806	0.0938433	0.130358	0.0916504	0.197921	0.097
Glioma	MO in the right tapetum	6	0.9266	1.00058	0.406829	2.526 (0.355-17.953)	-0.381698	0.208424	0.0670484	0.683 (0.454- 1.027)	-0.376756	0.150473	0.0122864	0.100704	0.686 (0.511- 0.921)	-0.413308	0.378958	0.325177	0.661 (0.315- 1.390)	-0.459883	0.393869	0.295612	0.631 (0.292- 1.366)	TRUE	5.44008e-15	38.3294	0.00732574	5	0.140213	0.075977	-0.0779413	0.0586532	0.254632	0.111
GBM	MD in the left anterior corona radiata	17	-0.486689	0.449309	0.295828	0.615 (0.255-1.483)	-0.181339	0.141988	0.201552	0.834 (0.632-1.102)	-0.396561	0.158764	0.0124965	0.077512	0.673 (0.493-0.918)	-0.145193	0.158034	0.371872	0.865 (0.634-1.179)	-0.264531	0.206607	0.218671	0.768 (0.512-1.151)	TRUE	6.79548e-44	51.9575	0.0280897	16	9.1002e-05	0.000156373	0.00653899	0.0303574	0.832357	<0.001
Glioma	ISOVF in the right posterior thalamic radiation	6	-1.23402	0.685655	0.146278	0.291 (0.076-1.116)	0.185188	0.189181	0.327633	1.203 (0.831-1.744)	0.352188	0.143565	0.0141608	0.114032	1.422 (1.073-1.884)	0.171554	0.223717	0.477804	1.187 (0.766-1.841)	0.195122	0.269769	0.501908	1.215 (0.716-2.062)	TRUE	1.11196e-17	41.7413	0.00797619	5	0.804968	0.204887	0.0975936	0.0412508	0.0771682	0.245
GBM	FA in the right anterior thalamic radiation	13	0.90168	0.968703	0.371929	2.464 (0.369-16.450)	0.426459	0.186766	0.0224075	1.532 (1.062- 2.209)	0.631661	0.257714	0.0142454	0.0871817	1.881 (1.135- 3.117)	0.380636	0.196551	0.0766996	1.463 (0.995- 2.151)	0.562123	0.268002	0.0578051	1.754 (1.038- 2.967)	TRUE	5.31508e-18	41.2886	0.0170907	12	1.51413e-07	2.94846e-07	-0.0163004	0.0561931	0.777152	<0.001
Glioma	Cortical surface area of the left superior frontal gyrus	9	0.0825228	0.458682	0.862318	1.086 (0.442-2.669)	0.335264	0.169334	0.047715	1.398 (1.003-1.949)	0.324187	0.13253	0.0144393	0.11427	1.383 (1.067-1.793)	0.367186	0.260925	0.196998	1.444 (0.866-2.408)	0.490293	0.261805	0.0979931	1.633 (0.977-2.728)	TRUE	4.32927e-25	36.1664	0.0101708	8	0.758166	0.810583	0.0147507	0.0268029	0.5992	0.812
GBM	ICVF in the left posterior corona radiata	15	0.221592	0.455139	0.634458	1.248 (0.511-3.045)	0.13114	0.142668	0.357992	1.140 (0.862-1.508)	0.432401	0.177077	0.0146111	0.0882436	1.541 (1.089-2.180)	0.0746182	0.151213	0.629335	1.077 (0.801-1.449)	0.0504316	0.213528	0.816711	1.052 (0.692-1.598)	TRUE	1.03018e-43	61.6568	0.0293914	14	2.8812e-06	4.03637e-06	0.0171491	0.0339367	0.621788	<0.001
nonGBM	Cortical surface area of the right superior temporal gyrus	4	4.94118	2.30691	0.165491	139.935 (1.521-12870.925)	0.441946	0.2905	0.128177	1.556 (0.880- 2.749)	0.591143	0.242577	0.0148125	0.184325	1.806 (1.123- 2.905)	0.340637	0.378742	0.434728	1.406 (0.669- 2.953)	0.317153	0.4175	0.502706	1.373 (0.606- 3.113)	TRUE	1.90335e-09	40.5105	0.00506265	3	0.984504	0.3047	-0.248739	0.13118	0.198398	0.424
nonGBM	ICVF in the right superior corona radiata	23	0.104395	0.361822	0.775773	1.110 (0.546-2.256)	0.108532	0.128664	0.398935	1.115 (0.866-1.434)	0.288593	0.118734	0.015075	0.184325	1.335 (1.057-1.684)	0.0837261	0.137212	0.547984	1.087 (0.831-1.423)	0.0837261	0.234552	0.724522	1.087 (0.687-1.722)	TRUE	3.20527e-73	54.6041	0.0399344	22	0.00459386	0.00578872	0.0134099	0.0248326	0.594869	0.006
Glioma	ISOVF in the anterior limb of the right internal capsule	11	-0.374423	0.699573	0.60547	0.688 (0.175-2.709)	0.234903	0.16066	0.143711	1.265 (0.923-1.733)	0.273701	0.112864	0.0153066	0.11908	1.315 (1.054-1.640)	0.307868	0.243998	0.235669	1.361 (0.843-2.195)	0.270872	0.269001	0.337699	1.311 (0.774-2.221)	TRUE	5.94457e-28	37.9765	0.0133067	10	0.06191	0.0571572	0.0410721	0.0432784	0.367396	0.07
nonGBM	ICVF in the forceps major	18	0.354274	0.364444	0.345471	1.425 (0.698-2.911)	0.142435	0.126686	0.260879	1.153 (0.900-1.478)	0.30755	0.127196	0.0156094	0.184325	1.360 (1.060-1.745)	0.155908	0.149546	0.31176	1.169 (0.872-1.567)	0.338125	0.25534	0.202962	1.402 (0.850-2.313)	TRUE	7.10727e-78	73.2414	0.0418728	17	0.00081149	0.00132659	-0.00406786	0.0296073	0.892433	0.001
Glioma	Volume of the left pallidum	7	-0.37104	0.458659	0.455289	0.690 (0.281-1.695)	-0.294587	0.142767	0.0390731	0.745 (0.563-0.985)	-0.279697	0.115719	0.0156475	0.119703	0.756 (0.603-0.948)	-0.299857	0.150049	0.0926328	0.741 (0.552-0.994)	-0.299857	0.217428	0.217064	0.741 (0.484-1.135)	TRUE	4.36511e-30	60.3128	0.0126714	6	0.0758501	0.121774	0.00679291	0.031869	0.839627	0.219
nonGBM	ICVF in the left fornix and stria terminalis	19	0.044883	0.314927	0.888346	1.046 (0.564-1.939)	0.132027	0.128487	0.304162	1.141 (0.887-1.468)	0.298622	0.123566	0.0156616	0.184325	1.348 (1.058-1.717)	0.0837479	0.147993	0.578454	1.087 (0.814-1.453)	0.538984	0.258924	0.0519226	1.714 (1.032-2.848)	TRUE	2.17332e-69	61.8444	0.0373195	18	0.00734507	0.00704207	0.0200166	0.0228243	0.392719	0.009
Glioma	ICVF in the left superior thalamic radiation	23	-0.189231	0.36324	0.607849	0.828 (0.406-1.687)	0.128252	0.102112	0.209118	1.137 (0.931-1.389)	0.30573	0.126997	0.016067	0.120898	1.358 (1.058-1.741)	0.091494	0.115156	0.435381	1.096 (0.874-1.373)	0.198191	0.227187	0.392428	1.219 (0.781-1.903)	TRUE	2.62971e-71	54.4154	0.0397946	22	3.61888e-08	3.9712e-09	0.0357397	0.0246547	0.161938	<0.001
nonGBM	MO in the left uncinate fasciculus	5	-2.66187	1.59364	0.193452	0.070 (0.003-1.587)	-0.437851	0.284765	0.124149	0.645 (0.369-1.128)	-0.523421	0.218585	0.0166392	0.190935	0.592 (0.386-0.909)	-0.623713	0.348668	0.14815	0.536 (0.271-1.061)	-0.635	0.414458	0.200256	0.530 (0.235-1.194)	TRUE	1.35926e-11	37.2354	0.00593073	4	0.744706	0.54622	0.114945	0.0848514	0.268516	0.605
GBM	OD in the left superior longitudinal fasciculus	9	0.705819	0.793633	0.40334	2.026 (0.428-9.596)	0.196277	0.220324	0.373005	1.217 (0.790-1.874)	0.360602	0.151096	0.0170059	0.100669	1.434 (1.067-1.929)	0.16154	0.346678	0.653664	1.175 (0.596-2.319)	0.16154	0.395381	0.693575	1.175 (0.542-2.551)	TRUE	1.54292e-21	39.8903	0.0114357	8	0.168309	0.221036	-0.0216279	0.0483671	0.668267	0.235
GBM	Thickness of the left precuneus cortex	6	-0.840535	0.958569	0.430067	0.431 (0.066-2.824)	-0.271199	0.243286	0.264964	0.762 (0.473-1.228)	-0.444828	0.186558	0.0171071	0.100669	0.641 (0.445-0.924)	-0.177614	0.317933	0.600492	0.837 (0.449-1.561)	-0.199385	0.331046	0.573252	0.819 (0.428-1.567)	TRUE	3.99836e-13	38.5433	0.00722572	5	0.115425	0.170154	0.026316	0.0614691	0.69061	0.211
GBM	FA in the left posterior thalamic radiation	11	0.253043	0.741737	0.74082	1.288 (0.301-5.512)	0.13521	0.183794	0.461938	1.145 (0.798-1.641)	0.565374	0.238418	0.017723	0.102973	1.760 (1.103-2.809)	0.133386	0.192915	0.505035	1.143 (0.783-1.668)	0.165647	0.28693	0.576497	1.180 (0.673-2.071)	TRUE	1.34511e-20	45.6132	0.0159679	10	7.37602e-05	0.000113677	0.0218935	0.0489871	0.665491	0.001
nonGBM	MD in the genu of corpus callosum	13	-0.319831	0.355317	0.387334	0.726 (0.362-1.457)	-0.21639	0.141817	0.127049	0.805 (0.610-1.064)	-0.256596	0.108692	0.018237	0.204165	0.774 (0.625-0.957)	-0.185151	0.188464	0.345284	0.831 (0.574-1.202)	-0.192243	0.215299	0.38946	0.825 (0.541-1.258)	TRUE	5.27797e-55	58.5846	0.0242285	12	0.798152	0.854529	0.00455665	0.0243767	0.855121	0.889
GBM	MD in the right inferior longitudinal fasciculus	18	-0.415069	0.459987	0.380255	0.660 (0.268-1.627)	-0.114346	0.141634	0.419472	0.892 (0.676-1.177)	-0.377234	0.160061	0.0184322	0.105755	0.686 (0.501-0.938)	-0.117337	0.135952	0.400106	0.889 (0.681-1.161)	-0.158809	0.194266	0.424963	0.853 (0.583-1.249)	TRUE	1.22946e-46	52.8584	0.0302539	17	1.1229e-05	2.08695e-05	0.0027342	0.0310311	0.930881	<0.001
Glioma	MD in the left anterior corona radiata	17	0.0178499	0.342775	0.959156	1.018 (0.520-1.993)	-0.0834391	0.116359	0.473322	0.920 (0.732-1.156)	-0.273533	0.11664	0.0190219	0.140823	0.761 (0.605-0.956)	-0.0491168	0.137104	0.724844	0.952 (0.728-1.246)	-0.0550448	0.191727	0.777721	0.946 (0.650-1.378)	TRUE	9.88521e-58	51.4786	0.0278308	16	0.00321192	0.00285143	-0.0202794	0.0224155	0.379926	0.006
nonGBM	ISOVF in the anterior limb of the right internal capsule	11	-0.470651	0.880786	0.606043	0.625 (0.111-3.510)	0.311719	0.211106	0.139783	1.366 (0.903-2.066)	0.348217	0.148637	0.0191429	0.209205	1.417 (1.059-1.896)	0.306479	0.339438	0.38781	1.359 (0.699-2.643)	0.321705	0.360619	0.393304	1.379 (0.680-2.797)	TRUE	1.72801e-23	37.9765	0.0133067	10	0.0943481	0.0893315	0.0518727	0.054466	0.365776	0.104
nonGBM	Thickness of the left cuneus cortex	4	1.08372	0.708784	0.265878	2.956 (0.737-11.857)	0.552102	0.244911	0.0241772	1.737 (1.075- 2.807)	0.46468	0.199722	0.0199847	0.213325	1.592 (1.076- 2.354)	0.575475	0.283826	0.135662	1.778 (1.019- 3.101)	0.610739	0.295246	0.13042	1.842 (1.033- 3.285)	TRUE	6.61136e-14	60.0868	0.00750223	3	0.0907542	0.0699961	-0.0550116	0.0566696	0.434077	0.174
GBM	ICVF in the left fornix and stria terminalis	17	0.499513	0.447284	0.281663	1.648 (0.686-3.960)	0.161986	0.135741	0.232732	1.176 (0.901-1.534)	0.423856	0.182698	0.0203416	0.115269	1.528 (1.068-2.186)	0.0657618	0.139744	0.644287	1.068 (0.812-1.404)	-0.118141	0.266029	0.662925	0.889 (0.528-1.497)	TRUE	6.06142e-49	65.1334	0.0351596	16	6.48348e-10	1.39187e-09	-0.00626029	0.0335649	0.854542	<0.001
Glioma	OD in the right tapetum	4	0.214125	0.96673	0.845267	1.239 (0.186-8.239)	0.366449	0.22343	0.100984	1.443 (0.931-2.235)	0.43852	0.189569	0.0207089	0.150879	1.550 (1.069-2.248)	0.32597	0.329815	0.395851	1.385 (0.726-2.644)	0.320172	0.319551	0.390199	1.377 (0.736-2.577)	TRUE	7.44333e-11	35.7154	0.00455135	3	0.419515	0.616384	0.0125766	0.0531298	0.834915	0.68
GBM	OD in the left inferior longitudinal fasciculus	4	2.86945	2.86679	0.422294	17.627 (0.064-4857.879)	0.334285	0.270587	0.216678	1.397 (0.822- 2.374)	0.510533	0.220895	0.0208215	0.115486	1.666 (1.081- 2.569)	0.266516	0.340234	0.490583	1.305 (0.670- 2.543)	0.260627	0.359501	0.5209	1.298 (0.641- 2.625)	TRUE	3.91253e-09	40.1721	0.00511863	3	0.116073	0.122604	-0.13935	0.168266	0.494676	0.222
GBM	FA in the left superior longitudinal fasciculus	13	0.615303	1.03417	0.563901	1.850 (0.244-14.045)	0.224806	0.181869	0.216426	1.252 (0.877- 1.788)	0.538196	0.232976	0.0208831	0.115486	1.713 (1.085- 2.704)	0.116195	0.197961	0.56811	1.123 (0.762- 1.656)	0.116195	0.228452	0.62024	1.123 (0.718- 1.758)	TRUE	2.21095e-20	40.3137	0.0166905	12	8.54791e-06	1.77236e-05	-0.00477957	0.062306	0.940231	<0.001
Glioma	Thickness of the right isthmus-cingulate cortex	4	-0.114798	1.70951	0.95257	0.892 (0.031-25.428)	0.625481	0.251523	0.0128906	1.869 (1.142- 3.060)	0.46195	0.200288	0.0210868	0.151232	1.587 (1.072- 2.350)	0.67125	0.405253	0.196223	1.957 (0.884- 4.330)	0.686695	0.355656	0.149052	1.987 (0.990- 3.990)	TRUE	1.66835e-09	34.8863	0.00436064	3	0.116175	0.207193	0.0316873	0.0925251	0.764638	0.309
nonGBM	ICVF in the posterior limb of the left internal capsule	25	0.504379	0.332163	0.142524	1.656 (0.864-3.175)	0.239156	0.120607	0.0473752	1.270 (1.003-1.609)	0.258138	0.112388	0.0216276	0.225615	1.295 (1.039-1.614)	0.240951	0.149645	0.12044	1.272 (0.949-1.706)	0.374015	0.199368	0.0728689	1.454 (0.983-2.149)	TRUE	7.46726e-87	58.5922	0.0465834	24	0.00193634	0.00201462	-0.0181575	0.0230248	0.438396	0.002
nonGBM	OD in the right superior fronto-occipital fasciculus	10	-0.0281455	0.719568	0.969758	0.972 (0.237-3.984)	-0.130259	0.208765	0.532661	0.878 (0.583-1.322)	-0.316101	0.13827	0.0222473	0.226922	0.729 (0.556-0.956)	0.0552575	0.408993	0.895501	1.057 (0.474-2.356)	0.0434343	0.368042	0.908648	1.044 (0.508-2.149)	TRUE	2.98556e-30	47.9662	0.0152721	9	0.203237	0.261963	-0.018151	0.0441939	0.692063	0.266
nonGBM	MO in the right uncinate fasciculus	4	-1.1728	1.29385	0.460379	0.310 (0.025-3.908)	-0.626978	0.302648	0.038299	0.534 (0.295-0.967)	-0.568748	0.250067	0.0229431	0.228932	0.566 (0.347-0.924)	-0.755151	0.448424	0.190768	0.470 (0.195-1.132)	-0.739892	0.457107	0.203958	0.477 (0.195-1.169)	TRUE	5.70043e-09	35.9549	0.00458163	3	0.333457	0.485112	0.0378112	0.0793114	0.680554	0.533
GBM	ICVF in the right posterior thalamic radiation	22	0.472106	0.338363	0.178237	1.603 (0.826-3.112)	0.107942	0.119184	0.365108	1.114 (0.882-1.407)	0.310801	0.137565	0.0238647	0.130404	1.365 (1.042-1.787)	0.0942044	0.134462	0.49124	1.099 (0.844-1.430)	0.111704	0.207375	0.595787	1.118 (0.745-1.679)	TRUE	2.44176e-75	65.4274	0.0457201	21	1.73269e-07	2.3438e-07	-0.0139918	0.0267196	0.606275	<0.001
Glioma	FA in the right external capsule	12	-0.231809	0.366651	0.541419	0.793 (0.387-1.627)	-0.251055	0.130746	0.0548352	0.778 (0.602-1.005)	-0.220268	0.0976066	0.024027	0.169667	0.802 (0.663-0.971)	-0.291264	0.202017	0.177223	0.747 (0.503-1.110)	-0.311116	0.222426	0.18945	0.733 (0.474-1.133)	TRUE	1.29382e-44	45.561	0.0174075	11	0.691076	0.769134	0.000779302	0.0238658	0.974593	0.778
GBM	FA in the right fornix and stria terminalis	3	-1.71371	0.986821	0.332611	0.180 (0.026-1.247)	-0.696059	0.366002	0.0571982	0.499 (0.243-1.022)	-0.637281	0.282719	0.0241891	0.130621	0.529 (0.304-0.920)	-0.800286	0.462683	0.225831	0.449 (0.181-1.112)	-0.762147	0.441338	0.226327	0.467 (0.196-1.108)	TRUE	2.25937e-06	33.4254	0.00319473	2	0.93603	0.521344	0.0691733	0.0607567	0.458819	NA
Glioma	MD in the right anterior corona radiata	16	0.160586	0.281729	0.577711	1.174 (0.676-2.040)	-0.0738837	0.103289	0.474416	0.929 (0.759-1.137)	-0.25323	0.112612	0.0245321	0.170609	0.776 (0.623-0.968)	-0.0653916	0.118262	0.58845	0.937 (0.743-1.181)	-0.131688	0.153413	0.404186	0.877 (0.649-1.184)	TRUE	3.63898e-62	56.8466	0.0289129	15	0.0136758	0.0044042	-0.030126	0.0189644	0.134482	0.006
GBM	Volume of the right pallidum	4	-1.35063	0.994811	0.307461	0.259 (0.037-1.821)	-0.377944	0.197551	0.0557286	0.685 (0.465-1.009)	-0.372529	0.166939	0.0256464	0.13688	0.689 (0.497-0.956)	-0.398335	0.223658	0.172943	0.671 (0.433-1.041)	-0.32915	0.308352	0.364041	0.720 (0.393-1.317)	TRUE	1.45084e-20	75.8545	0.00911012	3	0.517287	0.510033	0.083884	0.0841075	0.423674	0.637
nonGBM	ICVF in the right fornix and stria terminalis	17	0.118217	0.338534	0.731792	1.125 (0.580-2.185)	0.10134	0.140151	0.469633	1.107 (0.841-1.456)	0.28655	0.128694	0.025974	0.253661	1.332 (1.035-1.714)	0.0910864	0.159404	0.575655	1.095 (0.801-1.497)	0.134078	0.255633	0.607126	1.143 (0.693-1.887)	TRUE	2.01163e-65	64.4822	0.0348196	16	0.00625574	0.00806015	0.0138468	0.0256554	0.59731	0.015
GBM	FA in the left anterior corona radiata	11	1.83432	0.943206	0.0836661	6.261 (0.986-39.766)	0.191291	0.19923	0.336978	1.211 (0.819- 1.789)	0.581325	0.261083	0.0259748	0.137039	1.788 (1.072- 2.983)	0.123316	0.220324	0.587998	1.131 (0.735- 1.742)	0.0741965	0.228803	0.752407	1.077 (0.688- 1.686)	TRUE	1.54623e-17	41.2768	0.0144604	10	0.0002964	4.57246e-05	-0.0760125	0.0551712	0.201566	<0.001
GBM	FA in the posterior limb of the right internal capsule	16	1.37071	0.870078	0.13749	3.938 (0.716-21.673)	0.0771837	0.161946	0.633646	1.080 (0.786- 1.484)	0.473655	0.213433	0.0264717	0.138074	1.606 (1.057- 2.440)	0.0397865	0.183033	0.830846	1.041 (0.727- 1.490)	-0.0182371	0.212153	0.932634	0.982 (0.648- 1.488)	TRUE	2.56696e-28	44.4474	0.0226455	15	6.42967e-07	2.28197e-07	-0.0566232	0.0532573	0.305687	<0.001
Glioma	FA in the left anterior corona radiata	10	0.303915	0.66106	0.657939	1.355 (0.371-4.951)	0.178218	0.158733	0.261544	1.195 (0.876-1.631)	0.259285	0.116901	0.0265565	0.171239	1.296 (1.031-1.630)	0.156814	0.207793	0.469737	1.170 (0.778-1.758)	0.174024	0.246532	0.49812	1.190 (0.734-1.929)	TRUE	4.60379e-30	40.3489	0.0128505	9	0.23879	0.319466	-0.0025439	0.0369067	0.946739	0.366
Glioma	Cortical surface area of the right superior temporal gyrus	4	3.60965	1.75337	0.175746	36.953 (1.189-1148.554)	0.244138	0.219837	0.266767	1.277 (0.830- 1.964)	0.409065	0.184535	0.0266413	0.171239	1.505 (1.049- 2.161)	0.232506	0.237458	0.399714	1.262 (0.792- 2.010)	0.234927	0.29764	0.487567	1.265 (0.706- 2.267)	TRUE	1.19286e-11	40.5105	0.00506265	3	0.724263	0.259895	-0.183059	0.0997281	0.20784	0.387
Glioma	FA in the left tapetum	10	0.392974	0.505062	0.458918	1.481 (0.550-3.986)	0.115934	0.154805	0.453917	1.123 (0.829-1.521)	0.246279	0.111146	0.0267047	0.171239	1.279 (1.029-1.591)	0.14085	0.265718	0.608889	1.151 (0.684-1.938)	0.193612	0.285756	0.515098	1.214 (0.693-2.125)	TRUE	7.59546e-31	42.0728	0.0133999	9	0.154652	0.210006	-0.0101982	0.0338209	0.770695	0.234
Glioma	MO in the left uncinate fasciculus	5	-2.0706	1.20791	0.185004	0.126 (0.012-1.346)	-0.391855	0.229659	0.0879622	0.676 (0.431-1.060)	-0.367525	0.165891	0.0267284	0.171239	0.692 (0.500-0.959)	-0.345287	0.327683	0.351451	0.708 (0.372-1.346)	-0.369445	0.316552	0.308003	0.691 (0.372-1.285)	TRUE	2.69664e-14	37.2354	0.00593073	4	0.81658	0.564075	0.0915546	0.0643199	0.24979	0.595
Glioma	ISOVF in the left superior corona radiata	8	-0.60432	0.629287	0.373977	0.546 (0.159-1.876)	0.140207	0.177901	0.430629	1.151 (0.812-1.631)	0.298201	0.134799	0.0269534	0.171239	1.347 (1.035-1.755)	0.112212	0.240405	0.654849	1.119 (0.698-1.792)	0.0816484	0.248778	0.752361	1.085 (0.666-1.767)	TRUE	4.11387e-23	38.3165	0.00976371	7	0.577996	0.440151	0.0552443	0.0376252	0.192409	0.476
Glioma	MD in the right posterior thalamic radiation	12	0.0181304	0.379134	0.962801	1.018 (0.484-2.141)	-0.0589584	0.128188	0.645563	0.943 (0.733-1.212)	-0.319591	0.144547	0.0270371	0.171239	0.726 (0.547-0.964)	-0.107547	0.144304	0.471724	0.898 (0.677-1.192)	-0.325154	0.222334	0.171593	0.722 (0.467-1.117)	TRUE	4.55167e-44	57.5516	0.0219587	11	0.00240166	0.00173287	-0.0253058	0.0262488	0.357742	0.003
GBM	MD in the right anterior corona radiata	16	-0.121618	0.442049	0.78724	0.885 (0.372-2.106)	-0.129471	0.131887	0.326255	0.879 (0.678-1.138)	-0.38173	0.172683	0.0270646	0.13958	0.683 (0.487-0.958)	-0.161894	0.131971	0.238827	0.851 (0.657-1.102)	-0.31756	0.181718	0.100977	0.728 (0.510-1.039)	TRUE	1.79827e-44	57.6966	0.0293453	15	4.08053e-06	4.59204e-06	-0.0197874	0.0308419	0.531512	<0.001
Glioma	FA in the body of corpus callosum	14	0.612927	0.884419	0.501485	1.846 (0.326-10.448)	0.196251	0.143307	0.17086	1.217 (0.919- 1.611)	0.357275	0.162145	0.0275648	0.171239	1.429 (1.040- 1.964)	0.115495	0.189832	0.553399	1.122 (0.774- 1.628)	0.108777	0.223861	0.635116	1.115 (0.719- 1.729)	TRUE	5.5004e-34	43.0801	0.0192074	13	0.000112379	0.000192214	-0.0148104	0.0503012	0.773458	<0.001
Glioma	FA in the right tapetum	11	0.155435	0.342093	0.660327	1.168 (0.597-2.284)	0.131017	0.139633	0.348093	1.140 (0.867-1.499)	0.241011	0.10941	0.0276072	0.171239	1.273 (1.027-1.577)	0.0935085	0.213132	0.670181	1.098 (0.723-1.667)	0.0836911	0.237261	0.731606	1.087 (0.683-1.731)	TRUE	1.93797e-36	40.6901	0.0142556	10	0.758763	0.825258	0.00532103	0.0201536	0.797708	0.818
GBM	MD in the forceps minor	15	-0.406132	0.581889	0.4975	0.666 (0.213-2.084)	-0.116785	0.139543	0.402644	0.890 (0.677-1.170)	-0.448057	0.203446	0.0276416	0.140972	0.639 (0.429-0.952)	-0.103384	0.142374	0.479715	0.902 (0.682-1.192)	-0.179121	0.197027	0.378673	0.836 (0.568-1.230)	TRUE	1.63829e-39	62.0166	0.0295736	14	1.9338e-09	4.52388e-09	-0.00310933	0.0402161	0.93955	<0.001
GBM	ISOVF in the left inferior longitudinal fasciculus	13	0.62111	0.584887	0.311025	1.861 (0.591-5.856)	0.283697	0.143587	0.0481791	1.328 (1.002-1.760)	0.338434	0.155542	0.0295669	0.149134	1.403 (1.034-1.903)	0.232208	0.161465	0.17596	1.261 (0.919-1.731)	0.155732	0.223092	0.498444	1.169 (0.755-1.809)	TRUE	1.49934e-46	63.923	0.0264353	12	0.00181429	0.0025116	-0.0206362	0.0410569	0.625138	0.006
nonGBM	Cortical surface area of the right superior frontal gyrus	5	-0.11086	1.17372	0.930706	0.895 (0.090-8.932)	0.500006	0.301269	0.0969819	1.649 (0.913-2.976)	0.477987	0.220237	0.0299814	0.279771	1.613 (1.047-2.483)	0.789873	0.501514	0.190382	2.203 (0.824-5.888)	0.904243	0.510081	0.150956	2.470 (0.909-6.713)	TRUE	1.39225e-11	40.1877	0.00627786	4	0.11137	0.161856	0.0388471	0.0746538	0.638774	0.21
nonGBM	ICVF in the retrolenticular part of the right internal capsule	22	0.176957	0.347208	0.615869	1.194 (0.604-2.357)	0.11695	0.121882	0.337287	1.124 (0.885-1.427)	0.279343	0.128762	0.0300484	0.279771	1.322 (1.027-1.702)	0.138204	0.133054	0.310754	1.148 (0.885-1.490)	0.223946	0.211421	0.301521	1.251 (0.827-1.893)	TRUE	5.42089e-85	68.1559	0.0476258	21	1.88921e-05	3.00025e-05	0.00858854	0.0269517	0.753285	<0.001
GBM	ISOVF in the anterior limb of the right internal capsule	11	-0.0709784	0.764807	0.928091	0.931 (0.208-4.171)	0.346682	0.18572	0.0619451	1.414 (0.983-2.035)	0.300115	0.138617	0.0303827	0.151583	1.350 (1.029-1.771)	0.323499	0.245302	0.216645	1.382 (0.854-2.235)	0.31649	0.273916	0.274776	1.372 (0.802-2.348)	TRUE	2.67705e-25	37.9765	0.0133067	10	0.169963	0.213092	0.0235094	0.0473028	0.631104	0.261
Glioma	ICVF in the right external capsule	16	-0.0138215	0.27964	0.961278	0.986 (0.570-1.706)	0.108748	0.102188	0.287243	1.115 (0.913-1.362)	0.277722	0.128355	0.0304878	0.186407	1.320 (1.026-1.698)	0.0638725	0.102503	0.542557	1.066 (0.872-1.303)	0.174973	0.193737	0.380722	1.191 (0.815-1.741)	TRUE	5.68505e-71	70.1119	0.035574	15	1.03106e-05	3.32101e-06	0.0253678	0.0216865	0.26163	<0.001
GBM	MD in the left inferior longitudinal fasciculus	19	-0.333269	0.470078	0.487955	0.717 (0.285-1.801)	-0.114044	0.142123	0.422303	0.892 (0.675-1.179)	-0.352827	0.163288	0.0307133	0.151585	0.703 (0.510-0.968)	-0.11858	0.14905	0.436647	0.888 (0.663-1.190)	-0.293608	0.226208	0.210689	0.746 (0.479-1.162)	TRUE	3.2213e-50	54.7358	0.0330608	18	5.24606e-07	1.03318e-06	-0.00145367	0.0326311	0.964986	<0.001
Glioma	FA in the right fornix and stria terminalis	3	-0.769498	1.14297	0.622775	0.463 (0.049-4.352)	-0.353733	0.308794	0.251989	0.702 (0.383-1.286)	-0.496875	0.230413	0.0310483	0.186407	0.608 (0.387-0.956)	-0.295681	0.357522	0.495187	0.744 (0.369-1.499)	-0.279761	0.365269	0.523779	0.756 (0.369-1.547)	TRUE	2.08432e-07	33.4254	0.00319473	2	0.155714	0.342966	0.0175103	0.070341	0.844681	NA
[truncated: 1,159 more rows]

## Sheet: TableS6
Table S6. SMR analysis results of causal effects of 13 brain regions gene expression on glioma subtypes.
outcome	gene	brain_region	topSNP	b_SMR	se_SMR	pvalue	p_HEIDI	nsnp_HEIDI	OR	OR_lower	OR_upper	OR_CI
[truncated: 64,769 more rows]

## Sheet: TableS7
Table S7. TSMR analysis results of causal effects of 13 brain regions gene expression on glioma subtypes.
[truncated: 143,184 more rows]

## Sheet: TableS8
Table S8. TSMR analysis results between brain and CSF metabolites, and glioma subtypes.
[truncated: 4,127 more rows]

[truncated: 6 more sheets: TableS9, TableS10, TableS11, Table12, TableS13, Table14]
